# Supplementary material for: Complexity of Chemical Emissions Increases Concurrently with Sexual Maturity in Heliconius Butterflies
Source: J Chem Ecol. 2024 Mar 13;50(5-6):197–213. doi: 10.1007/s10886-024-01484-z (PMC11233321; doi:10.1007/s10886-024-01484-z)
Supplement: Supplementary file 2 — Supplementary Material 2 [file 10886_2024_1484_MOESM2_ESM.xlsx]

## Sheet: Title
Complexity of Chemical Emissions Increases Concurrently with Sexual Maturity in Heliconius Butterflies
(Supplementary Material 2)
Authors:
1 Bruna Cama (bc716@york.ac.uk)
2 Karl Heaton (karl.heaton@york.ac.uk)
2 Jane Thomas-Oates (jane.thomas-oates@york.ac.uk)
3 Stefan Schulz (stefan.schulz@tu-bs.de)
1 Kanchon K. Dasmahapatra (kanchon.dasmahapatra@york.ac.uk)
1 Department of Biology, University of York, Wentworth Way, Heslington, YO10 5DD, United Kingdom
2 Department of Chemistry, University of York, Heslington, YO10 5DD, United Kingdom
3 Institute of Organic Chemistry, Technische Universität Braunschweig, Hagenring 30, 38106 Braunschweig, Germany
Supplementary Material 2
Complete data tables of compounds detected in each sample featured in the analysis, showing their relative amounts (intensity relative to the Internal Standard). The samples are organized in 4 spreadsheets: H. atthis wing tissues (androconia and control), H. atthis genitals, H. charithonia wing tissues (androconia and control) and H. charithonia genitals. The UID column provides a unique ID code …

## Sheet: atthis_androconia_control
UID	compound.name	ion1	ion2	RI	RTavg	AttA1A	AttA2A	AttA3A	AttA4A	AttA5A	AttAF1A	AttAF2A	AttAF3A	AttAF4A	AttAF5A	AttB1A	AttB2A	AttB3A	AttB4A	AttB5A	AttBF1A	AttBF2A	AttBF3A	AttBF4A	AttBF5A	AttC1A	AttC2A	AttCF1A	AttCF2A	AttCF3A	AttD1A	AttD2A	AttD3A	AttDF1A	AttDF2A	AttDF3A	AttE1A	AttE2A	AttE3A	AttEF1A	AttEF2A	AttEF3A	AttEF4A	AttA1C	AttA2C	AttA3C	AttA4C	AttA5C	AttAF1C
137-122-21-1077.93	Homovanillyl alcohol	137	122	1528.8	17.965	0	0	0	0	0	0	0	0	0	0	0.210222	0.0817959	0.0595667	0.514499	1.14853	0	0	0	0	0	0.635545	0.985314	0	0	0	4.25317	3.15396	0.878774	0	0	0	5.55891	10.5464	7.63235	0	0.00272396	0	0	0	0	0	0	0	0
182-181-57-1168.17	Syringaldehyde	182	181	1654.6	19.47	0	0	0.018911	0	0.0266323	0	0	0	0	0	0.00304427	0.0303389	0.0517617	0.0217776	0.0867496	0	0	0	0	0	0.0752707	0.113961	0	0	0	0.14599	0.24173	0.125005	0	0	0	0.434869	1.54361	1.39528	0	0	0	0	0	0	0	0	0	0
87-83-70-1214.08	2-Acetoxytetradecane (IS)	87	83	1722	20.235	0.77994	0.77994	0.77994	0.77994	0.77994	0.77994	0.77994	0.77994	0.77994	0.77994	0.77994	0.77994	0.77994	0.77994	0.77994	0.77994	0.77994	0.77994	0.77994	0.77994	0.77994	0.77994	0.77994	0.77994	0.77994	0.77994	0.77994	0.77994	0.77994	0.77994	0.77994	0.77994	0.77994	0.77994	0.77994	0.77994	0.77994	0.77994	0.77994	0.77994	0.77994	0.77994	0.77994	0.77994
74-70-14-1341.96	Methyl palmitate	74	70	1922.3	22.366	0	0	0	0	0	0	0	0	0	0	0	0	0	0	0	0	0	0	0	0	0	0.0123423	0	0	0	0.00904942	0	0.279671	0	0	0	0	0	0	0	0	0	0	0	0	0	0	0	0
97-57-99-1347.60	Methoxyhexadecane	97	57	1932	22.46	0	0	0	0	0	0	0	0	0	0	0	0	0	0	0	0	0	0	0	0	0	0	0	0	0	0	0	0	0	0	0	0.728403	0.979167	0.329114	0	0	0	0	0	0	0	0	0	0
55-54-24-1349.07	16-Hecadecanolide	55	54	1934.7	22.485	0	0	0	0	0	0	0	0	0	0	0	0.759811	0	0	0.136627	0	0	0	0	0	0	0.257872	0	0	0	0.169322	0	0	0	0	0	0	0	0	0	0	0	0	0	0	0	0	0	0
73-60-70-1361.47	Palmitic acid	73	60	1955.6	22.691	0	1.10396	1.11165	0.858183	1.84223	1.01258	0.923833	0.709133	0.592402	2.16207	0.934617	2.23467	0.527966	0.175642	0.757703	0	0	0.219755	0	0.126554	0.230955	1.76049	0.307566	0	0	1.7159	0.981724	2.62629	0.121929	0	0.0388431	0.962506	1.7157	1.56251	0.193874	0.56497	0.220009	0.31344	0	0	0.32205	0	0	0.44604
97-83-93-1429.60	(Z)-9-Henicosene	97	83	2072	23.827	0	0.140584	0.0347007	0	0.0151326	0	0	0	0	0	0.431332	0	0	0	0	0	0	0	0	0	0.778114	0.614168	0	0	0	0.405152	0.862562	2.75776	0	0	0	2.57659	5.13723	1.70392	0	0	0	0	0	0	0.026049	0	0	0.00520338
83-57-53-1435.52	1-Octadecanol	83	57	2082.3	23.925	0	0	0	0	0	0	0	0	0	0	0	0	0	0	0	0	0	0	0	0	0.386871	0.277697	0	0	0	0.229724	1.15712	0.061277	0	0	0	6.67237	10.6344	6.75357	0	0	0	0	0	0	0	0	0	0
81-67-93-2129.2	(Z,Z)-9,12-Octadecadienoic acid	81	67	2129.2	24.336	1.59522	1.8951	4.9242	2.77195	3.63169	2.02891	2.9085	0.947906	1.0903	6.03593	2.56133	0.546564	0.431995	0.359988	0.197117	0	0	0	0.734711	0	0.0650357	1.81915	0	0	0	0.46321	0.439722	3.16892	0.016314	0	0	0.341905	0.282746	0.265112	0.0142961	0.00671623	0	0	0.925803	0	1.71381	0.367355	0.0482481	0.876944
67-55-86-1463.54	Octadecatrienoic acid	67	55	2133.7	24.392	0	0	0	0	0	0	0	0	0	0	0	0	0	0	0	0	0	0	0	0	0	0	0	0	0	0	0	0	0	0	0	0	0	0	0	0	0	0	1.29426	0	3.5273	0.0681784	0	1.32469
55-54-26-1464.59	Ethyl (Z,Z,Z)-9,12,15-Octadecatrienoate	55	54	2135.6	24.41	2.71688	2.54549	5.59906	3.02666	4.81824	3.0558	4.58037	2.0617	1.80701	6.26795	5.42534	1.66085	0.810723	0.921278	1.45784	0	0	0.0546212	0	0	1.22089	4.04375	0	0	0	3.4746	3.09488	8.34993	0	0	0	5.21293	6.3314	4.60568	0	0	0	0	0	0	0	0	0	0
97-57-78-1467.97	Methyloctadecan-1-ol	97	57	2141.8	24.466	0	0	0	0	0	0	0	0	0	0	0	0	0	0	0.0225582	0	0	0	0	0	0	0	0	0	0	0	0.0663144	0.235071	0	0	0	0.188738	0.562017	0.627879	0	0	0	0	0	0	0	0	0	0
284-73-66-1476.29	Stearic acid	284	73	2156.8	24.605	0.164791	1.4029	0.170382	0.653865	2.42972	1.55184	1.50057	1.63695	1.20214	3.24746	1.79286	0.911195	0.844885	0.403761	0.417234	0.107824	0.210857	0	0	0	0.0254588	1.28256	0	0	0	0.953078	1.02569	3.24542	0	0.00198029	0	1.43392	1.67367	1.00859	0.00353948	0.133027	0.00762492	0.00942846	0.835182	0	0.626345	0.179091	0.0280392	1.01015
82-81-71-1532.86	(Z)-11-Icosenol	82	81	2262.8	25.548	0	0	0	0	0	0	0	0	0	0	0	0.0220756	0	0.201731	1.96662	0	0	0	0	0	1.83898	3.64237	0	0	0	4.96639	15.2962	1.43121	0	0	0	19.4061	39.0363	20.5535	0	0	0	0	0	0	0	0	0	0
97-83-91-1537.86	(Z)-9-Tricosene	97	83	2272.2	25.631	0.0587171	0.22493	0	0	0.0602896	0	0	0	0	0	0.412925	0.144731	0.270788	0.29516	0.465804	0	0	0	0	0	0.61258	0.76196	0	0	0	0.452307	1.03632	2.06933	0	0	0	1.95301	4.88634	2.30042	0	0	0	0	0	0	0.0421348	0	0	0
83-82-69-1544.68	Icosanol	83	82	2284.8	25.745	0	0	0	0	0	0	0	0	0	0	0	0	0	0	0.0364618	0	0	0	0	0	0	0	0	0	0	0	0.539824	0.0502161	0	0	0	0.391305	1.42478	0.589724	0	0	0	0	0	0	0	0	0	0
59-55-28-1580.88	(Z)-9-Octadecenamide	59	55	2357.2	26.348	0	0	0	0	0	0	0	0	0	0	0	0	0	0	0.0444228	0	0	0	0	0	0	0	0	0	0	0	0.00551698	0.26239	0	0	0	0	0.0700232	0	0	0	0	0	0	0	0	0	0	0
82-81-65-1634.74	(Z)-13-Docosen-1-ol	82	81	2466	27.246	0	0	0	0	0	0	0	0	0	0	0	0	0	0	0.288514	0	0	0	0	0	0.122048	0.251473	0	0	0	0.338972	3.13819	0.0484631	0	0	0	4.1671	13.1013	6.36113	0	0	0	0	0	0	0	0	0	0
96-82-89-1679.09	Icosenyl butyrate	96	82	2559.2	27.985	0	0	0	0	0	0	0	0	0	0	0	0	0	0	0	0	0	0	0	0	0	0	0	0	0	0	0	0	0	0	0	1.46717	0.566754	1.19534	0	0	0	0	0	0	0	0	0	0
71-57-99-1754.13	11-Methylheptacosane	71	57	2727.5	29.236	0	0	0	0	0	0	0	0	0	0.00669664	0.0315392	0	0.0592658	0	0.00533216	0	0	0	0	0	0	0	0	0	0	0	0.0324275	0.523771	0	0	0	0.267498	0.0727812	0	0	0	0	0.38174	0	0	0	0	0	0
71-57-76-1766.81	Unknown branched alkane (RI 2754.6)	71	57	2754.6	29.447	0	0	0	0	0	0	0	0	0	0	0	0	0	0	0	0	0	0	0	0	0	0	0	0	0	0	0	0	0	0	0	0	0	0	0	0.0581617	0	0	0	0	0	0	0	0
59-55-44-1776.76	(Z)-13-Docosenamide	59	55	2777.4	29.613	1.22119	0	0	0.0275825	0	0	0.505827	0	0	0	0	0	0	0	1.86518	0	0	0.0851075	0	0	0.0177183	0	0	0.0634613	0	0	0	0	0	0	0.0038005	0	0	0	0	0	0	0	0	0	0.101608	0	0	0.0045096
81-68-17-1791.90	Squalene	81	68	2813.2	29.865	0.195724	0.121783	0.849403	0.100093	0.263509	0	0.153539	0	0.098357	0.657329	0.720499	8.26574	0.856165	0.25095	2.29515	0	0	0.228647	0	0	0.0164325	2.58319	0	0.00675767	0	1.12082	0.210696	0.045919	0.180328	0.386185	0.270681	0.046136	0.462983	0	0.134692	0.192277	0.124463	0.209492	0	0	0	0	0	0
71-57-98-1839.45	11-Methylnonacosane	71	57	2928.1	30.658	0	0.0637832	0.156612	0	0.0056296	0.0035979	0	0	0.00010497	0	0	0.0355201	0.0225123	0.0429924	0.0665553	0	0	0	0	0	0.0509948	0.0256945	0	0.0295073	0	0	0	0	0.0063097	0.018883	0	0	0	0	0.00512321	0.0457669	0.00759691	0	0	0	0	0	0	0
82-57-76-1884.76	Unknown alcohol	82	57	3040.4	31.413	0	0	0	0	0	0	0	0	0	0	0.0389822	0	0	0	0.0726377	0	0	0	0	0	0.192304	0.581246	0.0233339	0.126048	0.059213	0.371244	1.45585	1.00549	0.227788	0.0832144	0.00234099	0.810368	3.20031	1.18822	0.00670694	0	0.239194	0.553218	0	0	0	0.0409773	0	0
370-215-60-1909.24	Cholestan-3-ol	370	215	3103.4	31.821	0	0	0	0	0	0	0	0	0	0	0	0.0513935	0.05182	0.0189937	0.270669	0.0375622	0.0983743	0	0	0	0.0202128	0.0953278	0.325021	0.0652198	0	0	0.949087	0.202866	0.25381	0.0813816	0	0.198492	1.87439	1.65561	0.185307	0.439394	0.205551	0.443812	0	0	0	0.0413639	0	0
430-165-73-1921.46	α-Tocopherol	430	165	3132.5	32.024	0	0	0.0534893	0.0300764	0.010754	0.0149657	0	0	0.00351958	0.0199039	0.00361185	0.01028	0.0458109	0.00440378	0.26531	0.00333674	0.103013	1.73645	2.19993	0	0.00792052	0.120062	0.0762485	0	0	0	0	0	0	0	0	0	0	0	0	0	0	0	0	0	0	0	0	0
368-353-56-1923.46	Cholesterol	368	353	3139.4	32.058	8.62157	12.246	37.1378	20.1613	14.4784	22.0416	33.3705	11.4649	7.20338	14.1231	16.5538	5.34942	12.6822	6.22393	7.6699	24.6125	30.6679	109.077	114.045	16.3636	10.4158	9.464	60.1855	5.41168	7.8198	14.7872	15.1895	20.1457	3.75337	2.24116	2.0244	14.377	30.471	21.8339	4.1618	4.10666	3.43887	6.80573	13.6164	8.59498	12.781	16.2183	16.1454	19.6665
[truncated: 33 more columns]

## Sheet: atthis_genitals
UID	name	ion1	ion2	RI	RTavg	AttA1G	AttA2G	AttA3G	AttA4G	AttA5G	AttAF1G	AttAF2G	AttAF3G	AttAF4G	AttAF5G	AttB1G	AttB2G	AttB3G	AttB4G	AttB5G	AttBF1G	AttBF2G	AttBF3G	AttBF4G	AttBF5G	AttC1G	AttC2G	AttCF1G	AttCF2G	AttCF3G	AttD1G	AttD2G	AttD3G	AttDF1G	AttDF2G	AttDF3G	AttE1G	AttE2G	AttE3G	AttEF1G	AttEF2G	AttEF3G	AttEF4G	category
93-80-34-645.72	(E)-Ocimene	93	80	1048.3	10.762	0	0	0	0	0	0	0	0	0	0	0.597533	0	0	0	1.67249	0	0	0	0	0	2.13552	25.4952	0	0	0	53.4956	56.4022	49.1903	0	0	0	55.2603	65.1076	69.7596	0	0	0	0	terpene
91-79-84-646.90	Benzeneacetaldehyde	91	79	1049.9	10.782	0	0	0	0	0	0	0	0	0	0	0	0	0	0	0	0	0	0	0	0	0	0	0	0	0	0	0	10.4122	0	0	0	24.1746	30.9422	0	0	0	0	0	plant
121-105-45-734.92	Alloocimene	121	105	1129.6	12.249	0	0	0	0	0	0	0	0	0	0	0	0	0	0	0	0	0	0	0	0	0	0.0118478	0	0	0	0.0969648	0	0.26732	0	0	0	2.94221	2.31408	0	0	0	0	0	terpene
87-83-66-1214.12	2-Acetoxytetradecane (IS)	87	83	1722.5	20.235	0.77994	0.77994	0.77994	0.77994	0.77994	0.77994	0.77994	0.77994	0.77994	0.77994	0.77994	0.77994	0.77994	0.77994	0.77994	0.77994	0.77994	0.77994	0.77994	0.77994	0.77994	0.77994	0.77994	0.77994	0.77994	0.77994	0.77994	0.77994	0.77994	0.77994	0.77994	0.77994	0.77994	0.77994	0.77994	0.77994	0.77994	0.77994	IS
55-54-12-1227.66	14-Tetradecanolide	55	54	1744.1	20.461	0	0	0	0	0	0	0	0	0	0	0	0	0.186218	0	0.267547	0	0	0	0	0	0	0.397627	0	0	0	0.616964	0.981854	0.282181	0	0	0	0.474344	0.469619	0	0	0	0	0	lactone
55-54-22-1350.45	16-Hexadecanolide	55	54	1937.3	22.507	0	0	0	0	0	0	0	0	0	0	0	0	0	0	0	0	0	0	0	0	0	0	0	0	0	1.19486	3.12999	0.52401	0.34572	2.89619	0.170257	0	1.36108	0.382168	0.0977247	0	0.0257593	0	lactone
73-60-72-1362.17	Palmitic acid	73	60	1957.4	22.703	0.0249813	0.62691	0.00687869	0.778434	0.280231	0	0	0.674364	0	0.125541	0.13202	0.741963	0.631199	0.0418927	1.72996	0	22.7681	0.534556	0	0.155233	0	2.40662	1.46648	1.46874	2.52506	11.3822	9.06938	3.47921	4.29054	5.40492	0.93367	3.42929	3.14142	2.78095	1.75037	2.74746	0.790139	0.896056	FA
55-54-23-1369.63	Ethyl 9-hexadecenoate	55	54	1969.5	22.827	0	0	0	0	0	0	0	0	0	0	0	0	0	0	0	0	0	0	0	0	0	0	0	0	0	0.320999	0.680218	0	0.03649	0	0	0	3.8922	0	0	0	0	0	ester
85-60-59-1374.97	Icosene	85	60	1978.3	22.916	0	0	0	0	0	0	0	0	0	0	0	0	0	0	0	0	0	0	0	0	0	0.0018921	0	0	0	0.00985453	0	0	0.0240734	0.0695782	0	0.533246	0.11245	0	0.0186645	0	0.476869	1.78048	alkene
88-55-30-1382.16	Ethyl hexadecanoate	88	55	1990.5	23.036	0	0	0	0	0	0	0	0	0	0	0	0	0	0	0	0	0	0	0	0	0	0	0	0	0	0.336083	0.394825	0	0.0705246	0	0	0	2.65443	0	0	0	0	0	ester
82-55-96-1421.92	Henicosadiene	82	55	2059.6	23.699	0	0	0	0	0	0	0	0	0	0	0	0	0	0	0	0	0	0	0	0	0	0	0	0	0	0	0.468132	0	0.0133062	0	0	0.118447	0	0	0	0	0.310348	0.168858	alkene
97-83-96-1429.81	(Z)-9-Henicosene	97	83	2074.6	23.83	0	0	0	0	0	0	0	0	0	0	0.102818	0.0695319	0.213053	0.151489	2.12716	0	0	0	0	0	8.25068	6.48895	0	0	0	11.9426	20.0213	21.4936	0	0	0	35.7524	25.0834	13.6545	0	0	0	0	alkene
83-55-74-1435.88	1-Octadecanol	83	55	2084.4	23.931	0	0	0	0	0	0	0	0	0	0	0.387238	0.000816393	0	0	0.77345	0	0.401962	0.103183	0	0	1.93966	2.75596	0.847293	0.0799631	0	10.6045	7.57295	22.538	0.454031	0.11429	0.456253	24.2382	27.545	13.7678	0.50109	0.625123	0.58902	2.24111	alcohol
57-55-25-1444.08	Henicosane	57	55	2098.7	24.068	0	0.0289485	0	0	0	0	0	0	0	0	0	0.0154714	0.0839507	0	0.21137	0	0.161862	0	0	0	0.12309	0.506191	0.174611	0	0.0556037	1.0601	0.785576	1.69806	0.11124	0.126124	0.0356413	3.77653	2.92585	0.15563	0.0354788	0.0383904	0.176329	0.273244	alkane
81-67-97-1462.11	(Z,Z)-9,12-Octadecadienoic acid	81	67	2131.7	24.368	1.23073	1.23704	0.37164	2.51726	0.907556	0.584782	1.10742	2.06379	0.299489	0.90739	0.945962	2.07785	1.50174	0.277027	2.06669	0	0	0	0	0.113037	0.622137	0	1.31482	2.37872	1.97635	0	0	6.38471	0	0	0.753158	0.695505	0	3.63814	1.28333	1.76114	0.601766	1.93488	FA
67-55-64-1465.11	Ethyl (Z,Z)-9,12-Octadecadienoate	67	55	2136.6	24.419	3.27252	3.85941	0.0451209	7.031	2.02204	1.45347	3.05219	4.48957	0	0	0	0	3.75508	0	9.98708	0	0	0.463455	0	0.68891	6.66006	2.1112	4.23979	0	6.39923	12.3666	7.68131	0	5.24708	1.96029	3.0496	19.3442	5.83181	0	0	0	2.94962	4.67383	ester
85-69-7-1467.14	2-Nonadecanone	85	69	2140.5	24.452	0	0.233832	0	0	0.159859	0	0	0	0	0.0956081	0	0	0	0	0	0	0	0	0	0	0	0	0.483154	0	0	0	0	0	0	0	0	0	0	0	0	0	0	0	ketone
79-67-79-1467.65	Ethyl (Z,Z,Z)-9,12,15-Octadecatrienoate	79	67	2141.8	24.461	0	0	0	0	0	0	0	0	0	1.74877	0	5.42919	0	0	0	0	17.4642	0	0	0	0	7.45503	0	8.54045	0	8.47569	19.742	27.2213	16.8944	17.0496	0	0	19.6959	26.3423	13.2091	23.3095	0	0	ester
284-73-70-1477.46	Stearic acid	284	73	2159.7	24.624	0.916066	1.06882	0.119476	1.26576	0.0454422	0	1.58746	1.70359	0.134873	0.299672	0.300776	1.60493	1.32057	0.226831	3.28823	0	12.6363	0	0	0.265476	1.67071	2.53486	1.31393	2.2569	3.20138	7.3672	9.86281	8.37977	7.68606	6.62364	0.958712	6.15865	0	5.3023	3.25875	8.31099	0.892171	0.873188	FA
81-79-62-1477.75	Ethyl octadecenoate + ethyl octadecatrienoate	81	79	2160	24.629	0	0	0	0	0	0	0	0	0	0	0	0	0	0	0	0	0	0	0	0	0	0	0	0.0456526	0	3.32787	0	0	0	0	0	0	0	0	0	0	0	0	ester
97-83-84-1484.54	Docosene	97	83	2173.4	24.742	0	0	0	0	0	0	0	0	0	0	0	0	0.0298723	0	0.176184	0	0	0	0	0	0	0.615109	0	0	0	0.991319	0.45478	1.98981	0	0	0	2.98524	2.04683	0.701886	0	0	0	0	alkene
81-67-98-1492.84	1-Nonadecanol	81	67	2187.6	24.881	0	0	0	0	0	0	0	0	0	0	0	0	0	0	0.37733	0	0	0	0	0	0	3.22179	0	0	0	0.261416	0.358613	0	0	0.03708	0	1.1641	1.20052	0	0.0109474	0	0	0	alcohol
82-81-74-1532.81	(Z)-11-Icosenol	82	81	2263.7	25.547	0	0	0	0	0	0	0	0	0	0	0	0	0	0	0	0	0	0	0	0	0	0.607113	0	0	0	0.748467	0.41585	1.40728	0	0	0	3.10019	3.01665	1.28086	0	0	0	0	alcohol
96-81-83-1535.39	Tricosadiene	96	81	2268.8	25.59	0	0	0	0	0	0	0	0	0	0	0	0	0	0	0	0	0	0	0	0	0	0.516688	0	0	0	0.1606	0.266333	0	0	0	0	1.16774	2.95495	0	0	0	0	0	alkene
97-83-93-1537.93	(Z)-9-Tricosene	97	83	2273.5	25.632	0	0	0	0	0	0	0	0	0	0	0.0820319	0.0929449	0.30412	0.179178	1.1338	0	0	0	0	0	2.29571	5.23693	0	0	0	8.53437	9.09271	13.3832	0.0968311	0	0	19.8162	19.069	5.6123	0.0116258	0	0	0.00941585	alkene
83-55-66-1545.86	1-Icosanol	83	55	2288.5	25.764	0	0	0	0	0	0	0	0	0	0.0489637	0.942148	0.113089	0.261676	0	1.96493	0	2.69433	0.515046	0	0	2.08122	7.64556	1.54878	1.04312	0.670413	5.47862	14.7779	12.9548	3.77449	0.676862	1.50371	18.2467	27.5724	18.0175	1.00765	4.97404	2.73572	20.7174	alcohol
265-264-82-1548.24	Isobutyl octadecenoate	265	264	2293.4	25.804	0	0	0	0	0	0	0	0	0	0	0	0	0	0	0.165269	0	0	0	0	0	0	2.85968	0	0	0	1.75307	0.843911	3.47507	0	0	0	11.2012	3.4084	1.37545	0	0	0	0.970214	ester
57-55-20-1551.18	Tricosane	57	55	2298.6	25.853	0	0.0285744	0	0	0.00631081	0	0	0	0	0	0.0315305	0.00737305	0.167972	0	0.253547	0.635011	1.04531	0	0	0	0.110669	0.280468	0.655527	0.329683	0.155248	0.526289	1.05023	0.984472	0.414159	0.235786	0.117895	1.23039	1.16956	0.0977186	0.209527	0.144341	0.339464	1.10583	alkane
82-67-24-1590.58	(Z)-3-Hexenyl hexadecanoate	82	67	2376.9	26.51	0	0	0	0	0	0	0	0	0	0	0	0	0	0	0	0	0	0	0	0	0	0.842848	0	0	0	0.978834	0.0272243	0.877635	0	0	0	2.23701	0.885479	0.0267037	0	0	0	0	ester
96-82-96-1634.86	(Z)-13-Docosenol	96	82	2467.7	27.248	0	0	0	0	0	0	0	0	0	0	0	0	0	0	0	0	0	0	0	0	0	1.11135	0	0	0	0.736979	0.622605	2.39369	0	0	0	8.56585	4.80385	0.951032	0	0	0	0	alcohol
97-83-77-1637.90	Pentacosene	97	83	2474.3	27.298	0	0	0	0	0	0	0	0	0	0	0	0	0	0	0.208874	0	0	0	0	0	0	1.004	0	0	0	2.65349	0.955135	0	0	0	0	1.58421	1.39818	0	0	0	0	0.0859735	alkene
83-57-65-1646.95	1-Docosanol	83	57	2492.1	27.449	0	0	0	0	0	0	0	0	0	0.0414791	0.220251	0.0370985	0.0636666	0	0.395206	0	1.6612	0.401892	0.0836802	0	0	4.95778	2.47716	0.38752	0.346447	2.79852	5.6882	5.75206	0.707154	1.05658	1.71478	11.0838	7.58575	3.7337	1.41096	0.661551	0.356232	9.48279	alcohol
57-55-21-1650.25	Pentacosane	57	55	2499	27.504	0	0.244911	0	0.0864964	0.0106217	0	0	0.0831898	0	0.11674	0.236813	0.0931162	0.629128	0.303539	1.49718	3.59849	6.47398	0.587881	0.287336	0.642731	0.853029	1.87529	3.70534	1.09425	2.37934	2.43298	5.14105	2.8608	3.25417	3.09973	1.38992	5.06453	3.80878	3.30372	2.56532	4.57681	4.58143	11.6556	alkane
57-55-21-1665.96	11-methylpentacosane	57	55	2532.4	27.766	0	0	0	0	0	0	0	0	0	0.0246768	0.0961844	0	0.411884	0	0.725739	4.91799	2.53606	0.384551	0.620645	0.571681	0	0.228548	3.24368	0.766751	1.62787	1.21663	3.87164	1.93518	1.50693	1.35935	0.92118	4.95819	1.21006	2.09809	3.14434	2.77041	2.27765	11.8484	branched.alkane
279-81-76-1673.93	Hexenyl octadecadienoate	279	81	2549.7	27.899	0	0	0	0	0	0	0	0	0	0	0	0	0	0	0	0	0	0	0	0	0	2.09111	0	0	0	0.922645	0	1.75689	0	0	0	15.1026	0.223986	0.0497193	0	0	0	0	ester
83-82-84-1676.22	Hexyl octadecenoate	83	82	2554.8	27.937	0	0	0	0	0	0	0	0	0	0	0	0	0	0	0.207889	0	0	0	0	0	2.85017	3.11852	0	0	0	12.7348	0.943676	23.2216	0	0	0	19.477	10.8481	4.17021	0	0	0	0	ester
79-55-50-1680.00	Docosanoic acid	79	55	2562.3	28	0	0	0	0	0	0	0	0	0	0	0	0	0	0	0	0	0	0	0	0	0	4.24478	0	0	0	0	0	0	0	0	0	15.9586	0	0	0	0	0	0	FA
82-67-25-1687.35	(Z)-3-Hexenyl octadecanoate	82	67	2578.8	28.122	0	0	0	0	0	0	0	0	0	0	0	0	0	0	0	0	0	0	0	0	0	0.684809	0	0	0	0.774159	0	0	0	0	0	5.56603	0.912997	0	0	0	0	0	ester
57-55-33-1696.94	Hexacosane	57	55	2599	28.282	0	0	0	0	0	0	0	0	0	0	1.19421	0	0.137984	0	1.25255	0	0	0	0	0	0	5.23937	0.805738	0.352976	0.808814	2.93807	10.8963	6.72365	0.889447	0.588737	1.08629	15.4504	12.4398	4.59703	0.592794	0.58802	0.783962	5.95871	alkane
57-55-23-1711.17	11-methylhexacosane	57	55	2630.4	28.52	0	0	0	0	0	0	0	0	0	0	0	0	0.0175564	0	0.0112213	0	0	0	0	0	0	0.0334583	0.141587	0	0.00527399	0.0748902	0.37828	0	0.044913	0.0782413	0.0403847	0.624219	0.31921	0	0.196783	0.0921095	0.263083	0.466411	branched.alkane
96-82-95-1730.35	1-Tetracosanol	96	82	2673.6	28.839	0	0	0	0	0	0	0	0	0	0	0	0	0	0	0.329123	0	0	0	0	0	0	3.19702	0	0.0230901	0	2.62368	4.69124	5.17603	0.0752132	0	0	23.8676	8.65964	2.91994	0	0	0	0.713697	alcohol
57-55-21-1741.86	Heptacosane	57	55	2698.9	29.031	0	0.580178	0.182231	0.803664	0.383137	0	0	0.17394	0.0934968	0.212622	0.557702	0.247451	1.80347	0.612516	3.37473	10.0141	10.5571	1.76711	1.18987	1.37097	2.52374	3.41659	2.75801	1.15738	2.5112	6.84787	8.3936	6.64307	3.85986	3.11465	1.68417	8.44119	1.93307	3.75579	2.16332	3.57849	2.7245	13.0147	alkane
57-55-22-1755.44	11-methylheptacosane	57	55	2730.3	29.257	0	0	0	0	0	0	0	0	0	0	0.0320957	0.0186458	0.283923	0	0.368049	1.39167	1.26027	0	0	0	0	0.0339535	1.68925	0.335699	0.618152	0.469114	2.96341	2.15461	0.924001	0.836516	0.430054	6.11575	1.5708	1.97448	1.82441	2.66274	2.9088	8.00695	branched.alkane
57-55-25-1767.34	Unknown branched alkane (RI 2756.1)	57	55	2756.1	29.456	0	0	0	0	0	0	0	0	0	0	0	0	0.0330339	0	0.0279648	0	0	0	0	0	0	0.184456	0.0277468	0.013777	0.115151	0.0126974	1.22615	1.12758	0.203735	0	0	1.88915	1.78926	0.589148	0.137922	0.172055	0.277623	0.790907	branched.alkane
368-57-30-1770.82	Tetracosanoic acid	368	57	2765.5	29.514	0	0	0	0	0	0	0	0	0	0	0	0	0	0	0	0	0	0	0	0	0	0.592768	0	0	0	0.00601455	1.00661	2.79478	0	0	0	1.87044	9.40459	0.630764	0	0	0	0	FA
59-55-55-1776.15	(Z)-13-Docosenamide	59	55	2778.1	29.602	0	0	0	0	0	0	0	0	0	0.0948535	0	0.273076	0.346734	0	1.07137	0	0	0	0	0	0	0.462412	0	0.0292177	0.767908	0.0037339	0	0.191977	0.00964605	0	0	0	0	0	0	0	0.211659	0.0326785	nitrogen
132-57-70-1785.53	Octacosane	132	57	2798.9	29.759	0	0	0	0	0	0	0	0	0	0	0.35585	0	0	0	0	0	0	0	0	0	0	2.45187	0	0.0153291	0	1.04419	3.21096	2.35881	0.127215	0.0758441	0.46256	4.63679	5.8112	1.93304	0.00943634	0	0.118134	2.58255	alkane
81-68-21-1791.32	Squalene	81	68	2812.9	29.855	0	0	0	0	0	0	0	0	0	0	0	0.198333	0.26604	0	0.00430091	0	0	0	0	0	0	0.0318268	0	0	1.11217	0.300441	0	0	0	0.3105	0	0	0	0	0.278866	0	0.0132522	0	terpene
57-55-22-1809.35	Unknown branched alkane (RI 2855.6)	57	55	2855.6	30.156	0	0	0	0	0	0	0	0	0	0	0	0	0	0	0.00709149	0	0	0	0	0	0	0.0593847	0	0.0268133	0.0590194	0.0320034	0.17875	0	0.0361194	0	0	0.576949	0.540893	0	0.0405902	0	0	0.914482	branched.alkane
57-55-23-1812.14	Unknown branched alkane (RI 2861.2)	57	55	2861.2	30.202	0	0	0	0	0	0	0	0	0	0	0	0	0	0	0	0	0	0	0	0	0	0	0.0345809	0.0166886	0	0	0	0	0.204541	0.240656	0.191898	0	0	0	0.10481	0.253214	0.410333	0	branched.alkane
97-83-95-1817.65	Nonacosene	97	83	2875.7	30.294	0	0	0	0	0	0	0	0	0	0	0	0	0.0261114	0	0.137375	0	0	0	0	0	0	0.0517746	0.0321382	0	0.118763	0.00352175	0.119359	0.316613	0.00141772	0	0	1.82628	0.645017	0.255849	0.000377762	0	0	0.754597	alkene
57-55-21-1827.03	Nonacosane	57	55	2898.1	30.451	0.0801	0	0.274847	0.148499	0	0	0.0113578	0.245865	0.0889768	0.124052	0.159936	0.181043	0.754312	0.317578	0.882885	0.393171	1.66108	0.701469	0.665611	0.396048	1.26864	0.481776	0.366274	0.310164	1.01849	1.23296	1.60219	0.807749	0.653939	0.397806	0.555307	1.39781	1.03362	0.957486	0.322023	0.399939	0.36662	1.80902	alkane
368-145-35-1833.00	Cholesta-3,5-diene	368	145	2913.4	30.55	0	0	0	0	0	0	0	0	0	0.00506399	0.0211345	0.0124864	0.123767	0.100513	0.693686	0	0.574855	0.120958	0	0.0532349	0	0.106255	0	0	0	0.242682	0.391097	0.573601	0.0208581	0	0	0.398922	0.259917	0.334488	0	0	0	0.38392	sterol
57-55-23-1839.43	11-methylnonacosane	57	55	2928.1	30.657	0	0.00802846	0.0227379	0.00562143	0.0170214	0	0	0	0	0	0	0	0.521339	0	0.226473	0.800603	0.127232	0	0	0.0885152	0	0.250867	0.310837	0	0.155553	0.14768	0.214702	0.310692	0.00190882	0.025868	0	0.293599	0.122416	0.272215	0.1037	0.073215	0.252377	0.36616	branched.alkane
57-55-20-1849.61	Unknown branched alkane (RI 2953.7)	57	55	2953.7	30.827	0	0	0.0261499	0.00491875	0	0	0	0	0	0	0.00828369	0.0755893	0.751382	0	0.92836	1.79008	1.2232	0.290906	0.0768245	0.0273859	0	0.925167	1.17698	0.54842	1.17963	0.966571	5.74234	3.20499	1.29721	0.712645	0.658521	6.59272	3.78288	3.49283	0.867103	0.895681	1.09216	4.66725	branched.alkane
82-81-72-1858.00	Unknown unsaturated alcohol (RI 2975.7)	82	81	2975.7	30.967	0	0	0	0	0	0	0	0	0	0	0	0	0	0	0.00841893	0	0	0	0	0	0	0	0	0	0	0	0.0906033	0.520467	0	0	0	2.73617	0.958405	0.434529	0	0	0	0	alcohol
71-57-94-1879.13	11-methyltriacontane	71	57	3027.7	31.319	0	0	0	0	0	0	0	0	0	0	0	0	0.135876	0	0.153234	0	0	0	0	0	0	0.0111806	0	0	0	0	0.309843	0	0.0303651	0.000500671	0	0.0681811	0.236481	0	0.0189498	0	0	0	branched.alkane
57-55-20-1888.53	Unknown branched alkane (RI 3051.9)	57	55	3051.9	31.475	0	0	0	0	0	0	0	0	0.019221	0	0.0646881	0.00965458	0.243781	0.00369426	0.396592	0	0.135826	0	0	0	0	0.317148	0.288302	0.000223191	0.390749	0.502348	2.01129	0.735938	0.407552	0.155337	0.289158	2.54582	1.82633	1.25781	0.181303	0.245682	0.245447	1.37366	branched.alkane
55-54-16-1900.41	Unknown alcohol (RI 3081.2)	55	54	3081.2	31.674	0	0	0	0	0	0	0	0	0	0	0	0	0	0	0	0	0	0	0	0	0	0	0	0	0	0	0.334784	0	0.0382228	0	0	0.554752	0.285382	0	0	0	0.00158419	0.811425	alcohol
83-57-86-1908.83	1-Triacontanol	83	57	3102.2	31.814	0	0	0	0	0	0	0	0	0	0	0	0	0	0	0	0	0.0706704	0.032082	0	0	0	0.0127964	0	0	0	0	1.00639	0	0.105078	0.00833694	0.0736764	0.123007	0.78809	0	0.171589	0.17445	0	1.37938	alcohol
57-55-21-1918.27	13-Methylhentriacotane + 11-Methylhentriacontane + 15-Methylhentriacontane	57	55	3126.2	31.971	0	0.708374	0.906104	0.414647	0.0535085	0	0.0117055	0	0.0112036	0.0516881	0.00667376	0.27367	1.60307	0.286616	0.938218	5.51487	0.90807	0.77387	0.051418	0.753881	1.59268	0.465138	0.766645	0.00931314	0.46216	0.467862	0.769695	0.0869823	0.194172	0.0751007	0.0418156	0.69975	0.108519	0.480117	0.0239069	0	0.0140696	0.425756	branched.alkane
165-164-34-1920.85	α-Tocopherol	165	164	3133.8	32.014	0.000762511	0	0.0238298	0	0.0634414	0	0	0	0	0.000562102	0	0.194659	0.0610505	0	0.585113	1.32648	5.17805	0.718811	0.235111	0.0660895	0.430416	0.189387	0.0498808	0	0.135167	0.123972	0.777469	0.318396	0.0396776	0.190377	0	3.25219	1.74349	0.367628	0.0617448	0	0.00258967	0.298341	phenol
368-353-74-1923.93	Cholesterol	368	353	3141.6	32.065	25.4772	17.9454	17.5022	17.9926	11.9055	22.0136	16.2278	15.4782	15.9566	10.4962	8.40437	6.91576	8.86214	13.058	6.71972	102.387	0	31.0342	48.5287	19.8863	21.6039	3.94061	6.69319	14.8821	3.17758	8.22416	14.6231	10.4896	16.4214	8.2208	15.8656	27.7988	23.6897	30.3784	14.4329	21.7405	14.0133	21.0347	sterol

## Sheet: charithonia_androconia_control
UID	compound.name	ion1	ion2	RI	RTavg	ChaA1A	ChaA2A	ChaA3A	ChaA4A	ChaA5A	ChaAF1A	ChaAF2A	ChaAF3A	ChaAF4A	ChaB1A	ChaB2A	ChaB3A	ChaB4A	ChaB5A	ChaBF1A	ChaBF2A	ChaBF3A	ChaC1A	ChaC2A	ChaC3A	ChaCF1A	ChaCF2A	ChaCF3A	ChaD1A	ChaD2A	ChaD3A	ChaDF1A	ChaDF2A	ChaDF3A	ChaE1A	ChaE2A	ChaE3A	ChaE4A	ChaE5A	ChaEF1A	ChaEF2A	ChaEF3A	ChaA1C	ChaA2C	ChaA3C	ChaA4C	ChaA5C	ChaAF1C	ChaAF2C
87-83-72-1213.94	2-Acetoxytetradecane (IS)	87	83	1722.4	20.232	0.77994	0.77994	0.77994	0.77994	0.77994	0.77994	0.77994	0.77994	0.77994	0.77994	0.77994	0.77994	0.77994	0.77994	0.77994	0.77994	0.77994	0.77994	0.77994	0.77994	0.77994	0.77994	0.77994	0.77994	0.77994	0.77994	0.77994	0.77994	0.77994	0.77994	0.77994	0.77994	0.77994	0.77994	0.77994	0.77994	0.77994	0.77994	0.77994	0.77994	0.77994	0.77994	0.77994	0.77994
58-57-46-1290.84	Hexahydrofarnesylacetone	58	57	1841.3	21.514	0	0	0	0	0	0	0	0	0	0.0499303	0.996141	0	0.18809	0.420217	0	0	0	1.13241	1.53696	7.31501	0	0	0	2.67952	7.59087	5.07656	0	0	0	5.52938	3.40881	9.58164	8.89908	4.83077	0	0	0	0.0519136	0	0	0	0	0	0
256-73-80-1360.68	Palmitic acid	256	73	1955.1	22.678	0.176918	0.386032	0.842113	0	0.577201	0	0.346497	0.25993	0.42795	0	0.602286	0.00626911	0.406315	0	0	0.021011	0.223802	0.0176098	0.216638	0.132682	0	0	0.0782391	0.0324069	0.456837	0.162481	0.189394	0.148554	0	0.469591	0.389682	0.136901	0.536025	0.460139	0.153195	0	0	0.343994	0.22894	0	0	0.314702	0	0
71-57-95-1443.74	Henicosane	71	57	2098.4	24.062	0	0	0	0	0	0	0	0	0	0	0	0	0	0	0	0	0	0	0.217096	0.422594	0	0	0	0.586228	1.40234	0.512295	0	0	0	0.436827	0.545897	1.06809	0.385417	0.706052	0	0	0	0	0	0	0	0	0	0
123-95-97-1449.26	(E)-Phytol	123	95	2108.1	24.154	0	0.228849	0.225986	0.77955	0	0	0	0	0	1.55155	1.09129	1.45308	0.20873	0.555297	0	0	0	6.53409	2.40383	8.49829	0	0	0	0.447173	1.91402	0.376237	0	0	0	0.18694	0.609835	0	0	0	0	0	0	0	0.333272	0.35981	0	0	0	0
81-67-73-1460.87	(Z,Z)-9,12-Octadecadienoic acid	81	67	2128.6	24.348	0.26149	1.74263	3.28951	0	1.46476	0	0.367781	0.276785	1.22754	0	0	0	0.804836	0	0	0.00248484	0.104646	0	0	0.0569948	0	0	0	0	0	0.0203976	0	0	0	0	0	0	0	0	0	0	0	0.0802642	0.744068	0	0	1.32464	0	0.0952102
83-55-96-1464.30	9,12,15-Octadecatrienoic acid	83	55	2135.4	24.405	0.972139	1.45619	5.43705	3.09434	4.13996	0	0.817986	1.05964	2.86359	1.25754	4.91374	0.243317	2.39801	0.972853	0	0	0.310791	0.898654	2.08131	2.53994	0	0	0	2.02115	2.47006	2.3258	0	0	0	3.08897	2.42512	2.06713	4.17649	4.12002	0	0	0	0	0	0	0	0	0	0
84-83-25-1466.45	Hexadecanal diallyl acetal	84	83	2139.8	24.441	0	0	0	0.222778	0	0	0	0	0	0	0	0	0	0	0	0	0	0.161174	0.352237	0.556969	0	0	0	0.19858	0.393067	0.102655	0	0	0	0	0	0	0	0	0	0	0	0	0	0	0	0	0	0
284-73-51-1476.19	Stearic acid	284	73	2157.3	24.603	0.726164	1.33035	4.66579	1.69421	1.36435	0	0.707379	0.770447	1.07508	0.722699	0.722728	0.0209352	0.930988	0.341982	0	0.0243294	0.476721	0.489633	0.879825	0.760471	0	0	0.293067	0.562383	1.05128	0.869866	0.26024	0.0837044	0.160859	0.658873	0.541872	0.533544	0.421484	1.24901	0.14566	0	0.01142	1.25168	0.895641	0	0	1.99121	0.352541	0.326692
97-83-91-1484.51	Docosene	97	83	2173.1	24.742	0	0	0	0	0	0	0	0	0	0	0	0	0.0022747	0	0	0	0	0	0	0.0100164	0	0	0	0.60392	0.824952	0.498552	0	0	0	0.338879	0.720674	0.915701	1.39971	1.22223	0	0	0	0	0	0	0	0	0	0
123-95-79-1505.16	Phytyl acetate	123	95	2210.6	25.086	0.977961	0	0.56987	1.80343	1.23113	0.854731	0.0983678	0	0.432654	0.617674	0.422728	0.379011	0.131411	0.275532	0	0	0	2.03868	0.482851	0.401856	0	0	0	0.112195	0.539343	0.261696	0	0	0	0.106641	0.18272	0.085367	0	0.135691	0	0	0	0.963249	0	0.347644	0.691824	1.23455	0	0.127354
96-81-86-1535.26	Tricosadiene	96	81	2268.6	25.588	0	0	0	0	0	0	0	0	0	0.0274167	0	0	0	0	0	0	0	0	0.377621	0	0	0	0	0.258823	1.52043	0.390841	0	0	0	0.35214	0.371245	1.33104	1.7641	1.33714	0	0	0	0	0	0	0	0	0	0
97-83-90-1538.58	(Z)-9-Tricosene	97	83	2274.7	25.643	0.0324828	0	0	3.09438	0.307474	0	0	0	0	3.95877	18.4355	1.02151	0.381701	3.35401	0	0	0	5.27228	10.4404	23.6457	0	0	0	24.604	26.4825	11.8924	0.135575	0.0816812	0.219453	12.297	25.1798	29.955	24.3557	19.0852	0.139572	0.159275	0.491432	0	0	0	0	0	0	0
71-57-91-1550.98	Tricosane	71	57	2298.2	25.85	0.104693	0.01778	0.175522	0	0.178167	0	0	0	0	0.244197	0.973592	0.216866	0.234377	0.344821	0	0	0.0316027	0.819353	1.23672	1.57568	0	0.0534956	0.135059	2.40162	2.95934	2.56875	0	0.151499	0	2.28695	1.97039	2.25689	0.557303	3.30473	0.166844	0.0428691	0	0.0354852	0	0	0	0	0	0
57-55-22-1568.47	11-Methyltricosane	57	55	2333.3	26.141	0	0	0	0	0	0	0	0	0	0	0.700255	0	0	0	0	0	0	0.197852	0.318779	0.247024	0	0	0.0156373	1.73929	1.83993	2.34948	0	0.17003	0	2.00993	0.50886	0.634189	2.73253	6.28936	0.028802	0.0582681	0	0	0	0	0	0	0	0
97-83-86-1638.15	Pentacosene	97	83	2474.4	27.303	0	0	0	0	0	0	0	0	0	0	0	0.00469774	0	0	0	0	0	0	0.182575	0	0	0	0	0.900845	1.47396	0.888527	0	0	0	0.488417	1.04572	1.26553	1.64307	4.36062	0	0	0	0	0	0	0	0	0	0
71-57-93-1650.08	Pentacosane	71	57	2498.5	27.501	0.156226	0.0932629	0.209561	0.450805	0.226994	0	0.0295264	0.0595354	0.0955901	0.483956	1.36859	0.410291	0.419431	1.04186	0	0.242916	0.229312	0.780448	0.641333	2.09773	0.195784	0.663675	0.33426	1.81423	1.90852	2.12553	0.496843	0.239357	0.387174	2.65123	0.770398	1.15752	0.143328	2.4213	0.334066	0.158626	0.397306	0.262744	0.195513	0.282879	0	0.105161	0	0.00222549
57-55-20-1696.06	Hexacosane	57	55	2597.1	28.268	0	0	0	0.0256351	0	0	0	0	0	0	0	0.0166958	0.000146082	0.0395862	0	0	0	0.0427385	0.0472537	0.232	0	0.36874	0	0.0760567	0.265441	0.0908522	0.0296914	0	0.0535538	0.20504	0	0.031316	0	0.179285	6.3e-06	0	0	0.0265357	0.0297942	0	0	0	0	0
71-57-90-1741.80	Heptacosane	71	57	2698.6	29.03	0.951446	1.06787	3.12115	4.94258	2.19378	0.609006	0.451561	1.97027	0.664947	4.22655	17.0427	2.76142	3.11023	8.13193	2.15835	2.74219	1.80569	2.57122	2.78545	9.58818	7.4032	9.19506	3.65233	5.71377	6.48969	6.20512	3.48897	1.92628	2.61983	9.029	2.66729	5.33797	0.538247	6.5251	1.85706	0.94888	2.62272	1.54511	1.76798	1.63943	2.71702	2.12237	0.60367	0.424003
71-57-98-1753.88	11-Methylheptacosane	71	57	2727.1	29.231	0	0	0	0	0	0	0	0	0	0	0	0	0	0	0	0	0	0	0	0	0	0	0	0	0	0	0	0	0	0	0.0629314	0	0	0	0	0	0	0	0	0	0	0	0	0
71-57-89-1766.55	Unknown branched alkane (RI 2755.7)	71	57	2755.7	29.443	0	0	0	0	0.221026	0	0	0	0	0	0.355536	0.0105413	0.000229557	0	0	0	0	0	0.139865	0.0923344	0	0	0.30508	0.385893	0.24432	0.522174	0.002447	0	0	0.262255	0.00427689	0	0.362171	0.666163	0.0915999	0.151629	0.341095	0	0	0	0	0	0	0
71-57-95-1784.67	Octacosane	71	57	2797.3	29.744	0	0	0	0	0	0	0	0	0	0	0	0	0.021307	0	0	0	0	0	0	0.00493767	0	0	0.00444088	0	0.0395585	0.0704711	0	0	0	0	0	0	0	0	0.0773972	0	0	0	0	0	0	0	0	0
81-69-45-1791.32	Squalene	81	69	2812.8	29.855	0.42782	1.28419	1.11436	0	0.760098	0	0	0.72317	0.571935	0	1.4255	1.03172	0.53614	0	0.847898	0.132121	0.473354	0.00119582	0.878812	0.080484	0	0.535761	0.0137625	0.479988	0.011074	0.177024	0.113404	0.262055	0.0745348	2.07155	0.008428	0	2.06303	0.22073	0.398677	0.151251	0.0145419	0	0	0	0	0	0	0
71-57-89-1827.06	Nonacosane	71	57	2898	30.451	0.313082	0.478226	0.663638	5.18163	0.869976	0.507955	0.164802	0.750191	0.348959	2.2415	14.808	1.61877	1.56904	3.87661	1.46832	2.15483	1.4874	1.20908	1.71006	4.69452	8.2508	4.36146	3.1301	4.84284	4.39465	3.57899	4.08233	2.186	2.19373	5.49016	1.65934	2.34066	1.64572	3.50339	3.72422	1.56412	1.73285	1.4587	1.35151	0.720931	2.59563	1.25871	0.543772	0.309892
368-149-65-1833.10	Cholesta-3,5-diene	368	149	2912.4	30.552	0	0	0	0.0520076	0.0833371	0	0	0.229695	0.237494	0	0	0	0	0.0121648	0	0.0219861	0.0504586	0	0	0.0525509	0	0.103849	0	0	0.0236515	0	0	0.00301681	0	0.116428	0	0	0	0	0	0	0.0155448	0	0	0	0	0	0	0
71-57-84-1838.53	11-Methylnonacosane	71	57	2926.7	30.642	0	0	0	0	0	0	0	0	0	0	0.0790758	0	0.0350491	0	0	0	0	0.0171838	0	0	0	0	0	0.0988762	0.16704	0.0972141	0.0359336	0	0.197865	0.0218824	0.690934	0	0.178289	0.457512	0.139005	0.00494417	0	0	0	0	0	0.0135293	0	0
71-57-95-1849.15	Unknown branched alkane (RI 2952.6)	71	57	2952.6	30.819	0	0	0.427165	0	0.158928	0	0	0	0	0	2.35719	0.00626911	0.286456	1.02503	0.0359031	0.149593	0.115577	0.0665567	0.0576002	1.72	2.17854	0	0.90175	1.06213	1.30688	1.36788	0.745152	1.10876	0.829936	1.47777	2.12359	1.98027	1.78686	3.25196	1.3109	0.939345	1.4556	0.0522422	0	1.01197	0	0.470201	0	0
295-197-81-1858.54	Unknown (RI 2976.7, m/z 197-295)	295	197	2975.7	30.976	0	0	0	0	0.154356	0	0	0	0	0.0606939	1.31115	0.0874893	0.381722	0.273834	0	0.0353696	0	0	0.275922	0.126757	2.19524	0.21015	1.35353	0.0631706	0.74667	1.00577	0.325218	0	0	1.41554	0	0	0.494987	1.67854	0.240105	0.717153	0.232379	0	0	0	0	0	0	0
71-57-98-1859.32	Unknown branched alkane (RI 2977.7)	71	57	2977.7	30.989	0.0523392	0	0.486623	0	0	0	0	0	0	0	0	0	0	0	0.145777	0	0.0648275	0.395851	0	1.12621	0	0.355213	0	0.636537	0.501408	0	0	1.0331	0.974261	0	0.172927	0.227287	0	0	0	0.891201	0	0.231968	0.0806852	0.726468	0	0	0	0
267-196-79-1860.74	Unknown branched alkane (RI 2981.8)	267	196	2981.8	31.012	0	0	0	0	0	0	0	0	0	0	0	0	0	0	0	0	0	0	0	0	0	0	0	0	0	0	0	0	0	0	0	0	0	0	0	0	0	0	0	0	0	0	0	0
71-57-92-1866.60	Triacontane	71	57	2995.1	31.11	0.0144156	0	0	0.119414	0	0.134735	0	0.0221623	0	0	0	0	0	0.0104161	0	0	0.0686093	0	0	0	0	0.00427275	0	0.00411418	0.00886634	0	0.0481452	0	0.0326575	0.0616155	0	0.00595289	0.0554923	0.0964978	0.122593	0	0	0	0	0	0	0	0	0
82-57-62-1884.59	Octacosanal	82	57	3041.4	31.41	0	0	0	0	0	0	0	0	0	0.259023	1.03568	0.0130948	0	0.716734	0	0.0103168	0	0	0	0.222054	0.859739	0.132532	0.826506	0.938033	2.19943	0.672874	0.613629	0.0287075	0.611485	1.23477	0.537541	0.380574	0	0.441269	0.246287	0.536802	0.285095	0	0	0	0	0	0	0
57-55-19-1886.89	Unknown branched alkane (RI 3046.8)	57	55	3046.8	31.448	0	0	0	0	0	0	0	0	0	0	0	0	0	0	0	0	0	0	0	0	0	0	0	0	0	0	0	0	0.0287465	0	0	0	0	0	0	0	0	0	0	0	0	0	0	0
416-151-59-1889.43	α-Tocopherol	416	151	3053.1	31.491	0.0235666	0	0	0	0.177468	0	0.0770983	0	0.127838	0	0.0968259	0	0	0.149297	0	0	0.28171	0	0.113566	0.246601	0	0.129045	0.0537095	0	0.0728281	0	0	0.0289589	0.0601898	0	0.169045	0	0	0	0.0389441	0	0	0	0	0	0	0	0	0
57-55-42-1898.13	Unknown branched alkane (RI 3075.7)	57	55	3075.7	31.636	0	0	0	0	0	0	0	0	0	0	0.430955	0	0.0909879	0.247275	0	0.0936532	0.0353052	0.00882945	0	0	0	0.177884	0.0576162	0.230258	0.0398687	0.221044	0.243726	0	0.181445	0	0.122646	0.0549376	0.00691129	0.705997	0.167889	0.282632	0.132397	0	0	0.136522	0	0	0	0
71-57-95-1906.56	Hentriacontane	71	57	3097.1	31.776	0	0	0	0.0463687	0.0610821	0	0	0	0	0.349541	1.48537	0.124515	0.157361	0.0563128	0	0.0800967	0.080598	0.0754025	0.149362	0.319185	0.544456	0.707993	0.425497	0.110033	0.248413	0.300496	0.329044	0.00436958	0.120789	0.220061	0.0529221	0.0223867	0.330917	0.119367	0.210403	0.0432703	0.256804	0.0648685	0.219247	0.0794801	0.0394748	0.0125468	0	0
370-215-86-1909.76	5β-Cholestan-3α-ol	370	215	3105.3	31.829	0	0	0	0.179055	0	0	0	0	0	1.89918	12.7535	0.477909	1.6899	5.46189	2.43351	1.75571	2.66482	1.36354	4.29832	8.94875	21.142	4.6583	4.39405	4.00212	3.1011	3.0958	1.95689	2.82858	4.08907	8.90352	4.45877	3.13526	2.23037	5.99818	2.18545	3.63058	3.45485	0	0	0	0.123768	0	0	0
71-57-91-1917.24	Unknown branched alkane (RI 3123.9)	71	57	3123.9	31.954	0	0	0	0	0	0	0	0	0	0	0	0	0	0	0	0	0	0	0	0	0	0	0	0	0	0	0	0	0	0	0	0	0	0	0	0	0	0	0	0.343054	0	0.0591058	0	0.0741464
430-165-64-1920.22	β-Tocopherol	430	165	3131.7	32.004	0.00995749	0.0814605	0	0	0.193152	0	0.00792136	0.0479124	0.160809	0.0506846	0	0.06202	0.127227	0	0.0434961	0.052213	0.131462	0	0.120921	0.271078	0	0.038359	0.0420522	0.00200149	0.022136	0.0103422	0	0.0219796	0	0.121542	0.0280514	0.0776409	0.0758222	0.0859472	0	0	0	0.0350315	0.0933294	0	0	0	0.0300548	0
368-353-60-1923.43	Cholesterol	368	353	3139.9	32.057	17.8675	28.2925	35.7453	37.2961	42.1774	76.9912	21.9668	22.1663	25.02	9.202	50.2626	5.3341	0	9.28097	16.0907	8.14687	9.14457	4.04874	15.3852	22.5144	28.7095	8.01223	5.98957	6.64975	5.0309	4.61308	2.50541	0	4.15235	14.9474	8.54804	8.29289	6.61707	10.3828	3.66784	3.04069	3.91237	15.6467	20.0293	37.521	13.2654	31.8137	31.1578	20.2877
386-231-73-1924.94	Koprostan-3-one	386	231	3144.2	32.082	0	0	0	0	0	0	0	0	0	7.53623	0	6.44362	17.2173	8.14019	0	5.3451	4.46324	9.52049	10.4882	11.8776	16.8437	5.91031	6.04572	2.751	4.95951	3.80616	2.07662	4.44419	3.88959	5.41924	8.58354	3.63766	5.96647	4.83168	2.66135	2.17035	3.38455	0	0	0	3.19555	0	0	0
[truncated: 31 more columns]

## Sheet: charithonia_genitals
UID	name	ion1	ion2	RI	RTavg	ChaA1G	ChaA2G	ChaA3G	ChaA4G	ChaA5G	ChaAF1G	ChaAF2G	ChaAF3G	ChaAF4G	ChaB1G	ChaB2G	ChaB3G	ChaB4G	ChaB5G	ChaBF1G	ChaBF2G	ChaBF3G	ChaC1G	ChaC2G	ChaC3G	ChaCF1G	ChaCF2G	ChaCF3G	ChaD1G	ChaD2G	ChaD3G	ChaDF1G	ChaDF2G	ChaDF3G	ChaE1G	ChaE2G	ChaE3G	ChaE4G	ChaE5G	ChaEF1G	ChaEF2G	ChaEF3G	category
83-82-57-905.52	cis-3-Hexenyltiglate	83	82	1312.5	15.092	0	0	0	0	0	0	0	0	0	0	0	0	0	0	0	0	0	0	0	0	0	0	0	0	0	0.285467	0	0	0	0	0.0513189	0	0.944342	0.208782	0	0	0	plant
82-55-83-1107.87	Octenyl_octenoate	82	55	1570.2	18.464	0	0	0	0.0349878	0	0	0	0	0	0.0220159	0.746964	0.00553048	0.0547215	0.0585891	0	0	0	0	1.61575	0.385797	0	0	0	0	0.54839	0.903851	0	0	0	0.937437	0.117179	0.215255	3.06731	0.659595	0	0	0	ester
95-68-76-1200.57	Neophytadiene	95	68	1702.3	20.009	0	0	0	0.284023	0	0	0	0	0	0.520622	0.51463	0.379721	0.122106	0.0962893	0	0	0	0	0.182644	1.75627	0	0	0	0	1.67965	0.176327	0	0	0	0.668674	0.709909	0.628033	0.423995	0.896951	0	0	0	plant
87-83-69-1213.86	2-Acetoxytetradecane_(IS)	87	83	1722.4	20.231	0.77994	0.77994	0.77994	0.77994	0.77994	0.77994	0.77994	0.77994	0.77994	0.77994	0.77994	0.77994	0.77994	0.77994	0.77994	0.77994	0.77994	0.77994	0.77994	0.77994	0.77994	0.77994	0.77994	0.77994	0.77994	0.77994	0.77994	0.77994	0.77994	0.77994	0.77994	0.77994	0.77994	0.77994	0.77994	0.77994	0.77994	IS
55-53-8-1239.68	Unknown_m-z_83-107-168	55	53	1761.8	20.661	0	0	0	0	0	0	0	0	0	0	0.512944	0	0	0	0	0	0	0	0.491103	0	0	0	0	0	0	0.157026	0	0	0	0	0	0	0.924004	0	0	0	0	unknown
91-65-14-1316.39	Benzyl_salicylate	91	65	1882.2	21.94	0	0	0	0.151973	0	0	0	0	0	0.00888756	1.90582	0	0	0.811971	0	0	0	0.062283	1.66578	1.14279	0	0	0	0	8.12657	2.3908	0	1.72255	0	8.85362	2.4598	3.55854	5.13807	2.90469	0	1.26572	0	plant
256-129-62-1362.23	Palmitic_acid	256	129	1957.7	22.704	1.12518	0.173937	0.597542	1.78985	0.376008	0.269524	1.31805	6.00904	1.124	2.32322	0.188663	0.229963	0.324711	0.857281	7.51947	2.20462	0.986693	0.231395	2.10256	0.955593	7.10026	7.60258	2.83728	10.4684	6.61211	1.85914	0.397136	1.89196	15.6123	4.60312	2.4365	7.41981	4.08195	0.744869	47.5273	31.2969	2.75375	FA
82-81-75-1421.61	(Z)-9-Octadecen-1-ol	82	81	2060.5	23.693	0	0	0	0	0	0	0	0	0	0	0.560205	0	0	0	0	0	0	0	0	5.76309	0	0	0	18.1605	2.87555	1.14557	0	3.79831	2.28285	1.01824	5.50723	1.94218	5.64034	11.6574	0.750801	0	3.64285	alcohol
97-83-99-1435.19	1-Octadecanol	97	83	2083.7	23.92	0	0	0	0.0509255	0	0	0	0	0	0	0.734238	0.0912396	0	0	0	0.25726	0.128256	0	0.370356	0.139205	0	0.260221	0.330992	0	0.873115	0.341039	0.063	1.48074	0.540154	0.502239	0.513378	0.641976	0.444772	3.14389	1.07633	0	2.63299	alcohol
71-57-98-1443.70	Henicosane	71	57	2098.9	24.062	0.00592471	0	0	0.0248471	0	0	0	0	0	0	0.239368	0.0939916	0	0	0	0	0	0	0.223632	0	0.0527729	0.178299	0.160308	1.32092	0.8368	0.224581	0.569585	0.387413	0.7048	0.201896	0.257173	0.182272	0.485605	0.271558	1.65721	1.41586	0.464924	alkane
81-67-64-1462.05	(Z,Z)-9,12-Octadecadienoic_acid	81	67	2131.7	24.368	1.48566	0.921251	1.44783	1.36461	0	0.4058	0.675162	2.56146	0.843165	0.843326	0.174595	0.311296	0	0.8849	4.04577	1.36048	0.555224	0	1.05818	0.875917	0	1.79996	0.83698	3.5385	1.89938	0.566839	0.572693	1.86261	0	1.61331	0.832604	8.63455	1.06379	0.410861	0	3.09518	1.40339	FA
79-67-72-1465.86	Ethyl_(Z,Z,Z)-9,12,15-Octadecatrienoate	79	67	2138.7	24.431	7.33837	1.43408	4.70988	12.438	1.99281	2.96731	8.87301	15.821	8.67027	12.0592	1.54514	1.19279	0.992766	5.42133	40.3597	6.48613	7.76513	0.516027	8.13714	17.8088	38.2459	12.0828	7.69667	68.0606	25.4052	18.195	2.82121	10.3427	0	21.3349	10.2181	29.6746	20.3659	11.2469	55.7332	67.8241	10.546	ester
284-129-40-1477.42	Stearic_acid	284	129	2159.8	24.624	3.28685	0.47767	1.5697	2.50611	0.686688	0.71598	2.16162	6.22874	2.77746	2.19775	0.422646	0.630626	0.123101	2.39344	14.4578	3.91002	2.22475	0.811583	4.91396	3.84545	10.5104	7.13625	4.24548	23.1792	7.64309	5.19818	1.2899	2.50992	5.04278	6.54314	3.19118	11.3398	6.24099	1.31609	14.7219	31.1741	3.09784	FA
55-54-19-1479.56	Ethyl_oleate	55	54	2164.3	24.659	0	0	0	0	0	0	0	0	0	0	0	0	0	0	0	0	0	0	0	0	0	0	0	0	0	0	0	0	0	0	0.230417	0	1.44264	0	0	0	0	ester
82-81-77-1488.42	Oleyl_acetate	82	81	2180.8	24.807	0	0	0	0	0	0	0	0.155458	0	0	3.15962	0	0	0	0	0	0	0	1.29748	0.902258	2.5643	0.296398	0.158793	0.741543	4.64344	0.849131	1.21312	3.24529	0.936238	0.164119	2.75418	0	2.6088	5.94237	3.81283	1.53719	3.97534	ester
97-83-92-1502.05	Octadecyl_acetate	97	83	2205.2	25.034	0	0	0	0.0276174	0	0	0	0.280766	0	0	0.46407	0.121218	0	0.00666991	0	0	0.371948	0	0	0	0.199954	0	0	0.124432	0	0.0324467	0.00453296	0	0.556332	0	0	0	0.171916	0.561963	1.22287	0	0	ester
123-95-84-1505.27	(E)-Phytol	123	95	2210.5	25.088	0.352971	0	0	0.14308	0.116815	0	0	0.612688	0	0.227287	0.162576	0.713148	0	1.54769	0	0	0	0.157363	0	0	0	0	0	0	0	0	0	0	0	0.113968	0	0.134942	0	0.0404158	0	0	0	plant
97-83-82-1538.10	(Z)-9-Tricosene	97	83	2274	25.635	0.201854	0	0	0.953442	0.235512	0	0	0	0	3.78705	3.84002	2.7809	0.538532	1.2391	0.261069	0.0679943	0	0.292663	4.12281	12.0868	1.40842	0.852374	1.42664	19.3881	7.86859	4.23229	8.64851	1.22782	2.21991	6.29552	3.80239	3.05358	11.7085	8.38597	7.47706	11.0275	3.96145	alkene
97-83-91-1545.54	1-Icosanol	97	83	2288.4	25.759	0	0	0.163503	0.605925	0	0	0	0.221252	0	0.390647	4.85112	2.72205	0	0.0786898	0.581431	1.96147	3.20426	0	3.58898	1.16209	5.19763	1.31197	3.81209	5.58982	7.49572	3.70985	2.23895	7.44116	3.08498	2.61001	2.8068	1.94383	2.52056	6.7193	3.62139	3.3059	9.83016	alcohol
71-57-96-1551.20	Tricosane	71	57	2298.8	25.853	0.332637	0.082567	0.0726297	0.268547	0.142284	0	0.0410637	0.0378786	0	0.577782	1.57775	1.11829	0.435963	0.41646	0.271857	0.449942	0.564342	0.0789544	2.65209	1.48933	2.51119	0.713395	1.39741	5.76094	0.977063	2.22981	2.73124	2.02455	2.33881	1.56963	1.31263	0.601471	2.43681	2.02079	3.07148	3.14889	2.19693	alkane
98-85-56-1561.66	Octadecadienoyl ethanolamide	98	85	2319.6	26.028	0	0	0	0.398683	0.0474597	0.438029	1.45296	1.30717	1.04071	0.0136697	0.156322	0	0	0	0	0.320724	1.16855	0	0	0.0415985	0.0558707	1.09698	0.827569	0.500111	0	1.02324	0.0183422	0	1.37102	0.0424099	0.137545	0	0.547185	0.6028	1.66728	1.9901	0	nitrogen
71-57-99-1568.60	11-Methyltricosane	71	57	2333.9	26.143	0	0	0	0	0	0	0	0	0	0.248581	1.2207	0.238308	0	0.168294	0	0	0	0.00791701	0.570389	0.632063	1.39588	0	0.469901	4.62295	0.89205	2.00749	2.14168	1.60056	0.306333	1.79772	0.337064	0.145486	2.82483	3.45674	1.28942	4.96463	1.52357	branched.alkane
59-55-57-1581.50	(Z)-9-Octadecenamide	59	55	2358.9	26.358	0	0	0	0	0.406933	0.0764315	0.339977	0	0	0	0	0	0	0	0	0	0	0	0	0	0	0	0.0368354	0	0	0	0	0	0.186638	0.0157324	0	0	0.178903	0.0112319	0.78214	0	0	nitrogen
82-67-24-1590.14	(Z)-3-Hexenyl_hexadecanoate	82	67	2376.9	26.502	0	0	0	0	0	0	0	0	0	0	0	0.064546	0	0	0	0	0	0	0.765924	0	0	0	0	0.422936	0	0.381839	0	0	0	0.706162	0.271768	0.251414	0.73096	0.463119	0	0	0	ester
97-83-91-1604.74	Icosyl_acetate	97	83	2405.7	26.746	0	0	0	0	0	0	0	0	0	0	0.940504	0.923883	0	0	0	0	0.945058	0	0.719412	0	0	0	0.0279167	0.819956	0.14365	0.610621	0.235673	0.745195	0.689276	0.354123	0.121175	0	0.288049	1.99859	0.494221	0	0.7274	ester
97-83-83-1637.84	Pentacosene	97	83	2474.4	27.297	0	0	0	0	0	0	0	0	0	0.0864394	0.12195	0.14943	0	0	0	0	0	0	0.246138	0.215817	0	0	0	1.612	0.473761	0.513329	0.267465	0	0	0.289765	0.281871	0.279313	1.2606	1.51151	0.116413	0	0.176256	alkene
97-83-88-1646.49	1-Docosanol	97	83	2491.8	27.441	0	0	0	0.154196	0	0	0	0.0826316	0	0.485387	0.598293	0.438115	0	0	0	0.173583	0.700411	0	0.685513	0.43046	0	1.2199	1.40229	0.48439	3.46786	1.6696	0.397713	0.67767	0	1.2981	1.06501	1.07009	1.24735	1.03678	0.707678	2.39654	5.46596	alcohol
71-57-94-1649.99	Pentacosane	71	57	2498.7	27.5	0.532297	0	0.247437	0.456602	0.33117	0.0162484	0.0582853	0.24205	0.378584	2.1521	4.04342	2.63073	0.998102	1.31494	0.763837	0.955093	1.26002	0.237916	3.38267	4.78168	4.07056	2.0722	1.79187	19.3889	5.10209	5.21423	5.24069	2.17171	5.25976	5.00633	3.21516	2.11809	4.66606	5.47675	5.53541	6.88199	4.24276	alkane
83-67-76-1673.23	(Z)-3-Hexenyl_octadecenoate	83	67	2549.2	27.887	0	0	0	0.132444	0	0	0	0	0	0	0.246438	0	0	0	0	0	0	0	1.04045	0	0	0	0	0.760503	1.51546	1.88825	0	0	0	0.28297	0.447732	0.329777	1.25477	0.189103	0	0	0	ester
83-82-62-1675.97	Hexyl_octadecenoate	83	82	2554.7	27.933	0	0	0	0.0280107	0	0	0	0	0	0	0.0142308	0.0491618	0.0695551	0	0	0	0	0	2.55232	0	0	0	0	6.62091	3.66387	1.19546	0	0.199468	0	2.51332	0.648609	1.02542	4.74179	1.20358	0	0	0	ester
97-83-81-1730.40	Heptacosene	97	83	2674.4	28.84	0	0	0	0	0	0	0	0	0	0.0772361	0	0.00889493	0	0.0170234	0	0	0	0	0	0	0	0	0	0.255724	0.0572489	0.273764	0.141241	0	0.0296855	0.133542	0.0465166	0.107781	1.24206	0.723351	0.262123	0.263467	0	alkene
71-57-95-1741.61	Heptacosane	71	57	2698.7	29.027	1.51463	0.512067	0.874907	2.22171	1.97577	0	0.184347	0.655539	0.57122	3.00345	2.48017	3.49977	4.68633	2.48009	2.42002	1.17097	1.56444	0.36403	5.97317	3.87023	4.9584	5.17281	2.22795	24.0029	8.00524	5.75391	4.68099	2.06517	7.05751	4.89113	4.61285	3.8382	4.44973	3.60009	4.48619	10.3154	6.33092	alkane
57-55-22-1754.76	11-Methylheptacosane	57	55	2729.5	29.246	0	0	0	0	0	0	0	0	0	0	0.295403	0.0942667	0	0	0	0.038146	0	0	0	0.417746	0.751027	0	0.0807142	1.36418	0	0.0717467	0.494065	0	0.56615	0.262335	0.655645	0.419297	0.760654	0.51175	0.111057	0	0	branched.alkane
71-57-95-1766.52	5-Methylheptacosane	71	57	2756.4	29.442	0	0	0	0.111718	0	0	0	0	0	0.662146	1.47794	0.758191	0.218524	0.424964	0	0	0	0	1.28315	1.21627	1.4935	0	0.939487	8.0133	2.78571	2.85249	1.41892	1.25214	0.27229	2.20842	0.550747	0.491824	3.58846	2.30492	1.24831	8.43886	1.67551	branched.alkane
72-59-64-1777.29	(Z)-13-Docosenamide	72	59	2778.6	29.622	0	0	0	0	0	0	0	0.35832	0	0	0	0.849111	0.816481	1.81676	0	0	0	0	0	0	0	0	0	0	0	0	0	0	0	0	0	0	0	0	0	0	0	nitrogen
81-69-85-1791.18	Squalene	81	69	2812.9	29.853	0.866689	0.344909	0.00634083	0	0	0	0	1.07445	0	0	0.0790581	0.0837828	0	0.00360781	0.476822	0	0.348549	0	0	0	1.24191	1.25054	0	2.40661	0	0	0	0	0	0	0	0	0	0	0	1.64585	0.845842	terpene
57-55-22-1810.45	Unknown_branched_alkane_(RI_2859.4)	57	55	2859.4	30.174	0	0	0	0	0	0	0	0	0	0	0	0	0	0	0	0	0	0	0	0	0	0	0	0	0	0.0188562	0	0	0	0	0	0	0.0603327	0	0	0	0.663022	branched.alkane
71-57-93-1826.66	Nonacosane	71	57	2897.6	30.444	0.243059	0.0159784	0	0.408003	0	0	0	0.156976	0.235889	0.614099	0.271056	0.652899	0.718163	0.646981	0.549029	0.144541	0.246595	0	1.0882	0.681029	1.56552	1.09792	1.01366	3.99002	1.77211	1.14715	1.70766	1.10173	1.39212	1.09847	0.892034	0.362398	0.592861	0.612553	3.36886	3.24451	1.78631	alkane
368-353-32-1833.16	Cholesta-3,5-diene_	368	353	2913.4	30.553	0	0.00629013	0.0289323	0.141114	0.331884	0	0	0.900939	1.07114	0.406211	0.270549	0.280847	0.134316	0.498667	0.714033	0.286886	1.09344	0	0	0	1.2012	1.19969	0	2.13983	0	0.263358	0	0	0	0	0.0676495	0	0	0	0.562197	1.89926	0.258556	sterol
71-57-93-1838.28	11-Methylnonacosane	71	57	2927.4	30.638	0	0	0	0	0	0	0	0	0	0	0.205232	0.00465164	0	0	0	0	0	0.0471849	0	0.927165	0.120334	0	0.0304779	2.14422	0.152257	0	0.291107	0	0.681501	0.756583	1.4703	0.43948	0.706441	0.695559	1.07237	0	0.292666	branched.alkane
402-137-32-1846.36	a-Tocopherol	402	137	2946.2	30.773	0	0	0	0	0	0.0156248	0.669841	0.00226818	0	0	0.00817593	0.0103242	0	0	0	0	0.630798	0	0	0	0	2.11325	1.46151	1.28786	0.0380364	0	0	0	1.26172	0	0.0161019	0	0	0.0368151	0.208044	0.569255	0.347941	phenol
71-57-88-1849.32	5-Methylnonacosane	71	57	2953.6	30.822	0.10189	0.00466337	0.285591	0.455508	0.539044	0	0	0.486786	0	1.45562	3.0861	1.27886	0.619303	1.26287	1.1981	0.507464	0.805307	0.0376946	1.60339	9.01378	6.09625	1.25412	0.812453	19.1856	9.14067	5.0133	4.36906	3.87693	4.40005	8.51604	7.53506	3.4605	7.32475	8.03082	6.62823	12.3961	3.95243	branched.alkane
295-197-75-1858.70	2-Hexadecyl-5-nonyltetrahydrofuran	295	197	2976.8	30.978	0	0.0325171	0	0.162113	0.25948	0	0	0.141901	0	0.683395	0.755485	0.591691	0.91489	0.55236	0.286897	0.207771	0.696358	0.0184603	1.56042	3.35801	3.94713	1.74636	2.28217	17.1532	3.59302	2.81418	2.70232	2.40247	0	2.93174	0.201079	0.728961	2.81569	1.96613	2.29405	15.1343	3.1139	ether
57-56-10-1860.14	Unknown_branched_alkane_(RI_2980.1)	57	56	2980.1	31.002	0.235086	0	0	0	0	0	0	0.154079	0	0	0	0	0	1.1156	0	0	0	0	0	0	0	0	0	4.95699	0	1.41596	0	0	1.11091	4.86804	2.8601	0	4.99928	3.18278	6.30357	0	0	branched.alkane
416-151-63-1889.66	b-Tocopherol	416	151	3054.8	31.494	0.279583	0	0	0.0675131	0.144547	0.152311	1.61949	0.909662	0.0953229	0	0.208513	0.198343	0	0.180072	0.196619	0.289772	6.17671	0	1.47018	0	5.22706	5.40775	2.38775	3.74649	0.795876	0.423878	1.19716	0.938923	5.97622	0.616902	0.511656	0.185461	0.859597	2.01272	5.01324	6.30719	4.14812	phenol
97-71-78-1898.45	Hentriacontene	97	71	3077.3	31.641	0.161576	0	0.136165	0	0	0	0	0.171771	0	0.220475	0.811139	0.980644	0.133955	0.578236	0.320795	0.116284	0.32969	0	1.08331	1.11592	1.44113	1.16685	0.787298	5.39784	1.87655	0.507618	1.78491	0	1.28464	2.44493	1.08457	0.186534	1.79316	1.91834	2.21916	1.40242	0.32395	alkene
71-57-97-1906.23	Hentriacontane	71	57	3097.1	31.771	0	0	0	0	0	0.0400152	0.0869338	0	0	0.087432	0	0	0.0142909	0	0.0425601	0	0	0.00489738	0.446416	0.290407	0.456996	1.0917	0.376569	5.20414	0.0468097	0.106749	0.605781	0	0.202965	0.178731	0.122775	0	0.0895976	0.0739481	0.744373	0.440801	0.451952	alkane
430-165-72-1920.80	c-Tocopherol	430	165	3134.2	32.013	0.975553	0.120217	0.0414871	0.2542	0.0736435	0.135759	0.525028	3.87142	0.292194	1.02446	0.493275	0.487259	0.631875	0.121953	4.4518	0.255435	3.99807	0	0.0317308	0.299862	7.48534	6.19672	0.663042	6.56823	1.00205	0.966818	0.419936	0	0.194113	0.487704	0.355574	0.666003	0.166078	0.846704	0.654014	10.612	0.439006	phenol
387-369-80-1923.09	(3b)-Cholest-5-en-3-ol	387	369	3142.5	32.052	0	0	0	0	0	0	0	5.62053	7.8819	0	0	0	0	0	0	2.22113	4.17332	0	0	0	10.7374	9.67483	0	0	0	0	0	0	5.44569	0	0	0	0	0	14.9668	32.7741	0	sterol
386-368-99-1924.66	Cholesterol	386	368	3143.9	32.078	43.0416	26.3685	23.5949	33.3365	36.5627	27.8433	21.5345	45.379	38.359	97.4603	28.913	21.9707	57.9069	49.7641	59.6221	25.6754	65.2741	17.1492	19.3391	107.917	50.7538	30.335	13.0987	177.918	73.3744	25.4826	19.9704	21.5709	12.0773	32.705	27.5517	26.4012	21.7681	18.0965	24.9897	82.8825	24.002	sterol
