# Supplementary material for: Complexity of Chemical Emissions Increases Concurrently with Sexual Maturity in Heliconius Butterflies
Source: J Chem Ecol. 2024 Mar 13;50(5-6):197–213. doi: 10.1007/s10886-024-01484-z (PMC11233321; doi:10.1007/s10886-024-01484-z)
Supplement: Supplementary file 3 — Supplementary Material 3 [file 10886_2024_1484_MOESM3_ESM.xlsx]

## Sheet: Title
Complexity of Chemical Emissions Increases Concurrently with Sexual Maturity in Heliconius Butterflies
(Table S3, S4)
Authors:
1 Bruna Cama (bc716@york.ac.uk)
2 Karl Heaton (karl.heaton@york.ac.uk)
2 Jane Thomas-Oates (jane.thomas-oates@york.ac.uk)
3 Stefan Schulz (stefan.schulz@tu-bs.de)
1 Kanchon K. Dasmahapatra (kanchon.dasmahapatra@york.ac.uk)
1 Department of Biology, University of York, Wentworth Way, Heslington, YO10 5DD, United Kingdom
2 Department of Chemistry, University of York, Heslington, YO10 5DD, United Kingdom
3 Institute of Organic Chemistry, Technische Universität Braunschweig, Hagenring 30, 38106 Braunschweig, Germany
Supplementary Material 3 (Table S3A-B, Table S4A-B)
Linear regression results for the effect of age on each individual compound detected in H. atthis and H. charithonia wing tissue extracts (Table S3A-B) and genital extracts (Table S4A-B). The p-values shown here were corrected according to the Benjamini-Hochberg procedure for controlling for the False Discovery Rate (FDR), to account for multiple testing. The estimate columns indicate the interce…

## Sheet: Table S3A-B
Table S3. Linear regression results for all compounds in the wing tissues of A) H. atthis and B) H. charithonia. The p-values shown here were corrected according to the Benjamini-Hochberg procedure for controlling for the False Discovery Rate (FDR), to account for multiple testing. The estimate columns indicate the intercept, and R2 the proportion of variance explained by the linear model. Highli…
A	H. atthis	Male androconia			Male control			Female androconia			Female control
Class	Compound	Estimate	R²	FDR p-value	Estimate	R²	FDR p-value	Estimate	R²	FDR p-value	Estimate	R²	FDR p-value
Alcohol	1-Octadecanol	0.144252	0.536154	0.00891214	NA	NA	NA	NA	NA	NA	NA	NA	NA
	Methyloctadecan-1-ol	0.151036	0.52996	0.00891214	NA	NA	NA	NA	NA	NA	NA	NA	NA
	(Z)-11-Icosenol	0.144006	0.615252	0.00418208	NA	NA	NA	NA	NA	NA	NA	NA	NA
	Icosanol	0.117765	0.462058	0.0167639	NA	NA	NA	NA	NA	NA	NA	NA	NA
	(Z)-13-Docosen-1-ol	0.120054	0.47814	0.0156083	NA	NA	NA	NA	NA	NA	NA	NA	NA
	Unknown alcohol	0.132314	0.590263	0.00418208	0.108425	0.285259	0.739877	0.0910411	0.308859	0.0577495	0.00787528	0.331669	0.0456766
Alkene	(Z)-9-Henicosene	0.13934	0.601652	0.00418208	0.0807556	0.244597	0.26935	NA	NA	NA	0.230134	0.0789474	0.593234
	(Z)-9-Tricosene	0.134076	0.629893	0.00418208	0.040549	0.0663156	0.145363	NA	NA	NA	0.429057	0.0350877	0.815912
Branched alkane	11-Methylheptacosane	0.073932	0.188656	0.251988	NA	NA	NA	0.050195	0.114749	0.417661	NA	NA	NA
	Unknown branched alkane (RI 2754.6)	NA	NA	NA	0.0350877	0.0495356	0.776184	0.0509259	0.117934	0.411136	NA	NA	NA
	11-Methylnonacosane	-0.077776	0.203929	0.217283	NA	NA	NA	0.0799841	0.208576	0.160697	NA	NA	NA
Ester	Methyl palmitate	0.0366102	0.0542625	0.742932	0.0405485	0.0548121	0.011306	NA	NA	NA	0.896045	0.000974659	1
	Ethyl (Z,Z,Z)-9,12,15-Octadecatrienoate	0.0743582	0.161197	0.326945	NA	NA	NA	-0.118308	0.38795	0.0228758	NA	NA	NA
	Icosenyl butyrate	0.13515	0.449581	0.0179723	NA	NA	NA	NA	NA	NA	NA	NA	NA
Ether	Methoxyhexadecane	0.12772	0.434694	0.0211437	NA	NA	NA	NA	NA	NA	NA	NA	NA
Fatty acid	Palmitic acid	0.0638977	0.120712	0.446308	0.119426	0.356761	0.328098	-0.0738703	0.209174	0.160697	0.170272	0.101824	0.470274
	(Z,Z)-9,12-Octadecadienoic acid	-0.104496	0.274945	0.109515	-0.070389	0.162527	0.66239	-0.0918218	0.314924	0.0554657	0.0152235	0.285513	0.0767793
	Octadecatrienoic acid	NA	NA	NA	-0.0475558	0.080915	0.742932	NA	NA	NA	0.00629623	0.346807	0.0384401
	Stearic acid	0.049499	0.0832454	0.606143	0.0250257	0.0197127	0.652764	-0.116649	0.41932	0.0167639	0.0174343	0.275736	0.0842658
IS	2-Acetoxytetradecane (IS)	NA	NA	NA	NA	NA	NA	NA	NA	NA	NA	NA	NA
Macrolide	16-Hecadecanolide	-0.00990222	0.00362251	1	NA	NA	NA	NA	NA	NA	NA	NA	NA
Nitrogen	(Z)-9-Octadecenamide	0.0492419	0.0937959	0.570621	NA	NA	NA	NA	NA	NA	NA	NA	NA
	(Z)-13-Docosenamide	-0.0468254	0.065484	0.694618	-0.00946	0.00291919	0.148329	-0.0439929	0.0871423	0.556776	0.415993	0.0370823	0.815912
Phenol/ aromatic	α-Tocopherol	-0.0331439	0.0396671	0.815912	0.0460419	0.0853614	0.603734	-0.0345974	0.0357113	0.815912	NA	NA	NA
	Homovanillyl alcohol	0.16377	0.701659	0.0016689	NA	NA	NA	0.0509259	0.117934	0.411136	NA	NA	NA
	Syringaldehyde	0.14344	0.515912	0.0101381	NA	NA	NA	NA	NA	NA	NA	NA	NA
Sterol	Cholestan-3-ol	0.14057	0.461944	0.0167639	0.172697	0.638305	0.644592	0.165573	0.541675	0.00418208	0.0197328	0.266728	0.0915603
	Cholesterol	0.0350341	0.0406926	0.815912	-0.00219342	0.000221214	0.742932	-0.0680977	0.120465	0.411136	0.00613736	0.348518	0.0384401
Terpene	Squalene	-0.0220275	0.0193411	1	-0.0235597	0.0206704	0.0983517	0.0225553	0.0176552	1	0.532157	0.0220443	0.995648
B	H. charithonia	Male androconia			Male control			Female "androconia"			Female control
Class	Compound	Estimate	R²	FDR p-value	Estimate	R²	FDR p-value	Estimate	R²	FDR p-value	Estimate	R²	FDR p-value
Acetal	Hexadecanal diallyl acetal	0.0164496	0.00762571	1	NA	NA	NA	NA	NA	NA	NA	NA	NA
Aldehyde	Octacosanal	0.0741585	0.196818	0.131333	0.147097	0.481934	0.00452463	0.134365	0.291635	0.105568	0.132404	0.351045	0.0639413
Alkane	Henicosane	0.139962	0.576399	0.00117034	0.0584917	0.138308	0.21534	NA	NA	NA	NA	NA	NA
	Tricosane	0.177487	0.681574	0.000150984	0.112374	0.344461	0.027516	0.108683	0.207026	0.177591	0.126339	0.211735	0.176727
	Pentacosane	0.13225	0.395461	0.0144692	0.11525	0.398942	0.0142165	0.113614	0.361238	0.0596782	0.100145	0.291086	0.105568
	Hexacosane	0.100482	0.233916	0.0957399	0.0785375	0.168508	0.163928	0.01123	0.00455866	1	0.068975	0.109348	0.379222
	Heptacosane	0.0212623	0.0204903	0.793946	0.0815339	0.196018	0.131333	0.0349352	0.0368874	0.718629	0.0496657	0.0533056	0.61721
	Octacosane	0.0301856	0.0353202	0.644057	0.0224243	0.0176909	0.830028	0.0631755	0.14431	0.297085	0.00774028	0.00202189	1
	Nonacosane	0.0134481	0.00925188	0.980397	0.105991	0.37313	0.0186687	0.068206	0.166411	0.252454	0.0774145	0.149176	0.289865
	Triacontane	0.0367671	0.0381863	0.621087	0.0769062	0.115318	0.278005	-0.000498814	5.07199e-06	1	0.130058	0.330911	0.0751798
	Hentriacontane	0.00232361	0.000285386	1	0.138066	0.389609	0.0153386	0.0696754	0.11167	0.376506	0.0662463	0.0886033	0.454779
Alkene	Docosene	0.175466	0.689123	0.000150984	NA	NA	NA	NA	NA	NA	NA	NA	NA
	Tricosadiene	0.156393	0.538142	0.00213885	NA	NA	NA	NA	NA	NA	NA	NA	NA
	(Z)-9-Tricosene	0.191269	0.673183	0.000150984	0.136832	0.514096	0.00292486	0.130873	0.525875	0.0102881	0.200797	0.623592	0.00292486
	Pentacosene	0.105682	0.476575	0.00473424	0.0642273	0.158141	0.177253	NA	NA	NA	NA	NA	NA
Branched alkane	11-Methyltricosane	0.104565	0.448404	0.00756964	0.0913552	0.313337	0.0391638	0.0659163	0.147561	0.29096	0.115483	0.242948	0.139717
	11-Methylheptacosane	0.0438247	0.0964143	0.333087	0.0711533	0.194864	0.131333	NA	NA	NA	0.0341619	0.0419517	0.687212
	Unknown branched alkane (RI 2755.7)	0.101884	0.268486	0.064471	0.0813344	0.190315	0.134831	0.111412	0.25506	0.131442	0.135262	0.397298	0.0393793
	11-Methylnonacosane	0.0945039	0.333003	0.0316923	0.120127	0.512943	0.00292486	0.0851932	0.18852	0.209295	0.10778	0.221303	0.16481
	Unknown branched alkane (RI 2952.6)	0.142013	0.536267	0.00213885	0.173869	0.704528	0.000150984	0.149823	0.527039	0.0102881	0.126466	0.481103	0.0170805
	Unknown branched alkane (RI 2977.7)	NA	NA	NA	0.194439	0.67055	0.000150984	NA	NA	NA	0.189862	0.732048	0.000475125
	Unknown branched alkane (RI 2981.8)	NA	NA	NA	NA	NA	NA	NA	NA	NA	0.0647917	0.128294	0.333742
	Unknown branched alkane (RI 3046.8)	NA	NA	NA	0.0588894	0.132695	0.229031	0.0333333	0.04	0.697429	0.107647	0.266372	0.129913
	Unknown branched alkane (RI 3075.7)	0.0506208	0.0934943	0.334635	0.147264	0.62026	0.000475125	0.17126	0.544736	0.0087789	0.125004	0.468095	0.0191188
	Unknown branched alkane (RI 3123.9)	NA	NA	NA	-0.052669	0.116395	0.277645	NA	NA	NA	-0.0100806	0.0023903	1
Fatty acid	Palmitic acid	0.00569303	0.000898684	1	0.0299378	0.0248134	0.740606	-0.0995726	0.207566	0.177591	0.0122161	0.00384645	1
	(Z,Z)-9,12-Octadecadienoic acid	-0.0863073	0.276386	0.0605358	-0.0629555	0.159548	0.176727	-0.0869897	0.259178	0.131333	-0.0414804	0.0552073	0.609676
	9,12,15-Octadecatrienoic acid	0.0146783	0.00715074	1	NA	NA	NA	-0.0947966	0.292815	0.105568	NA	NA	NA
	Stearic acid	-0.0497682	0.148015	0.194407	-0.0170609	0.00914125	0.980397	-0.118146	0.323907	0.0796156	-0.0595212	0.140594	0.301091
Phenol	α-Tocopherol	-0.0116499	0.00331912	1	0.00199203	0.000199203	1	-0.0446857	0.0611844	0.58669	-0.0555556	0.111111	0.376506
	β-Tocopherol	0.0101106	0.00343436	1	0.00195537	0.000116671	1	-0.105062	0.273717	0.122654	-0.0570305	0.0756521	0.514954
Plant	Hexahydrofarnesylacetone	0.183005	0.673149	0.000150984	0.0451114	0.0459576	0.584565	NA	NA	NA	NA	NA	NA
	(E)-Phytol	-0.00103407	3.80644e-05	1	NA	NA	NA	NA	NA	NA	NA	NA	NA
	Phytyl acetate	-0.0824135	0.213188	0.117044	-0.093678	0.260126	0.0709191	-0.0900708	0.247745	0.137298	-0.058946	0.125743	0.334635
Sterol	Cholesta-3,5-diene	0.00108665	3.61568e-05	1	0.00199203	0.000199203	1	-0.111031	0.244877	0.139183	-0.0916658	0.225516	0.163928
	5β-Cholestan-3α-ol	0.0719448	0.169164	0.163928	0.144769	0.558289	0.00158925	0.0384861	0.060043	0.588329	0.143488	0.423428	0.0316923
	Cholesterol	-0.10418	0.321701	0.0355455	-0.119069	0.431262	0.00930836	-0.103073	0.398265	0.0393793	-0.151043	0.614525	0.00325888
	Koprostan-3-one	0.0481626	0.0754011	0.405959	0.0116091	0.00663631	1	0.0425505	0.0663249	0.565167	0.0625932	0.0880757	0.454779
Terpene	Squalene	0.00430742	0.000416211	1	0.0513168	0.106546	0.297408	-0.0672894	0.0912072	0.449424	-0.0555556	0.111111	0.376506
Unknown	Unknown (RI 2976.7, m/z 197-295)	0.0914557	0.201184	0.129913	NA	NA	NA	0.0449831	0.0580786	0.595682	NA	NA	NA

## Sheet: Table S4A-B
Table S4. Linear regression results for all compounds in the genitals of A) H. atthis and B) H. charithonia. The p-values shown here were corrected according to the Benjamini-Hochberg procedure for controlling for the False Discovery Rate. The estimate columns indicate the intercept, and R2 the proportion of variance explained by the linear model. Highlighted cells indicate significant corrected …
A	H. atthis	Male genitals			Female genitals
Class	Compound	Estimate	R²	FDR p-value	Estimate	R²	FDR p-value
Alcohol	1-Octadecanol	0.198747	0.745709	8.19911e-05	0.100343	0.413858	0.00995791
	1-Nonadecanol	0.0585367	0.12168	0.239677	0.042813	0.0789244	0.337276
	(Z)-11-Icosenol	0.177344	0.66707	0.000342679	NA	NA	NA
	1-Icosanol	0.185433	0.808442	1.64198e-05	0.0781007	0.280607	0.038746
	(Z)-13-Docosenol	0.119169	0.466924	0.00858527	NA	NA	NA
	1-Docosanol	0.171978	0.715705	0.000174581	0.0713518	0.233327	0.0684653
	1-Tetracosanol	0.11049	0.461971	0.00894066	0.0540031	0.132976	0.19398
	Unknown unsaturated alcohol (RI 2975.7)	0.100445	0.376659	0.0203329	NA	NA	NA
	Unknown alcohol (RI 3081.2)	0.114166	0.359001	0.0230427	0.0523338	0.124913	0.209269
	1-Triacontanol	0.0907886	0.219965	0.100795	0.0660896	0.201463	0.0989724
Alkane	Henicosane	0.144112	0.546062	0.00275602	0.118241	0.354544	0.0181141
	Tricosane	0.192661	0.616749	0.00088751	0.0787787	0.145656	0.179417
	Pentacosane	0.208977	0.815733	1.64198e-05	0.104326	0.405946	0.0109329
	Hexacosane	0.175839	0.681103	0.000284461	0.0812013	0.308284	0.0283958
	Heptacosane	0.17609	0.585132	0.0016101	0.0678552	0.127932	0.204196
	Octacosane	0.173384	0.692589	0.000257372	0.0606284	0.166923	0.138594
	Nonacosane	0.180322	0.677696	0.000284461	0.0606761	0.117675	0.215737
Alkene/ diene	Icosene	0.0750317	0.222758	0.0991048	0.0665604	0.194306	0.103467
	Henicosadiene	0.050624	0.0996998	0.302686	0.0798252	0.234885	0.0682564
	(Z)-9-Henicosene	0.182707	0.794687	2.1607e-05	NA	NA	NA
	Docosene	0.158923	0.628552	0.000783444	NA	NA	NA
	Tricosadiene	0.0922723	0.312746	0.0383468	NA	NA	NA
	(Z)-9-Tricosene	0.194539	0.746258	8.19911e-05	0.0388441	0.0686296	0.3831
	Pentacosene	0.11867	0.373572	0.0203329	0.0509259	0.117934	0.215737
	Nonacosene	0.0988145	0.372963	0.0203329	0.0519294	0.122074	0.211698
Branched alkane	11-methylpentacosane	0.148114	0.571948	0.00197179	0.0830187	0.300398	0.0306664
	11-methylhexacosane	0.117938	0.393361	0.0179885	0.122392	0.510944	0.00251446
	11-methylheptacosane	0.127087	0.528487	0.00361357	0.10096	0.431601	0.00831402
	Unknown branched alkane (RI 2756.1)	0.182952	0.621899	0.000846598	0.0968336	0.386399	0.0128935
	Unknown branched alkane (RI 2855.6)	0.132474	0.40079	0.0168008	0.054718	0.137716	0.190249
	Unknown branched alkane (RI 2861.2)	NA	NA	NA	0.139067	0.51074	0.00251446
	11-methylnonacosane	0.100923	0.260993	0.0682564	0.0307501	0.0356474	0.575119
	Unknown branched alkane (RI 2953.7)	0.178263	0.677898	0.000284461	0.0873164	0.335186	0.0209411
	11-methyltriacontane	0.0794111	0.151201	0.191168	0.0600168	0.123974	0.209269
	Unknown branched alkane (RI 3051.9)	0.17672	0.693054	0.000257372	0.0929604	0.376234	0.0144919
	13-Methylhentriacotane + 11-Methylhentriacontane + 15-Methylhentriacontane	-0.00139524	4.74577e-05	1	-0.0205456	0.0195633	0.715421
Ester	Ethyl 9-hexadecenoate	0.0704294	0.19851	0.12225	0.0277778	0.0350877	0.575119
	Ethyl hexadecanoate	0.071065	0.20248	0.120035	0.0277778	0.0350877	0.575119
	Ethyl (Z,Z)-9,12-octadecadienoate	0.0709946	0.152413	0.191122	0.0509843	0.0524562	0.469165
	Ethyl (Z,Z,Z)-9,12,15-octadecatrienoate	0.174212	0.520173	0.00400124	0.104931	0.216703	0.0831206
	Ethyl octadecenoate + ethyl octadecatrienoate	0.0350877	0.0495356	0.518829	0.00462963	0.000974659	1
	Isobutyl octadecenoate	0.108629	0.439223	0.0114376	0.0509259	0.117934	0.215737
	(Z)-3-Hexenyl hexadecanoate	0.119293	0.428831	0.0125393	NA	NA	NA
	Hexenyl octadecadienoate	0.0699562	0.198301	0.12225	NA	NA	NA
	Hexyl octadecenoate	0.149068	0.505748	0.00491636	NA	NA	NA
	(Z)-3-Hexenyl octadecanoate	0.077435	0.240253	0.0831206	NA	NA	NA
Fatty acid	Palmitic acid	0.114406	0.374301	0.0203329	0.00736671	0.00252072	1
	(Z,Z)-9,12-Octadecadienoic acid	0.015713	0.00874115	0.888402	0.0515043	0.0503367	0.478278
	Stearic acid	0.139022	0.422882	0.0128935	0.058595	0.101975	0.257976
	Docosanoic acid	0.0637367	0.157246	0.185882	NA	NA	NA
	Tetracosanoic acid	0.0924921	0.331451	0.0306664	NA	NA	NA
Macrolide/lactone	2-Nonadecanone	-0.0738442	0.158191	0.185882	-0.00361551	0.000583728	1
	14-Tetradecanolide	0.121698	0.392204	0.0179885	NA	NA	NA
	16-Hexadecanolide	0.0885553	0.263404	0.0682564	0.0348979	0.0557087	0.453067
Nitrogen	(Z)-13-Docosenamide	-0.0174977	0.0103788	0.866255	0.0162118	0.0115469	0.829872
Phenol	α-Tocopherol	0.110372	0.429154	0.0125393	-0.0219484	0.0215834	0.696928
	Benzeneacetaldehyde	0.121184	0.378477	0.0203329	NA	NA	NA
Sterol	Cholesta-3,5-diene	0.126276	0.360829	0.0229662	0.010522	0.00368741	0.987312
	Cholesterol	0.0630165	0.0987075	0.302686	-0.0215983	0.0235322	0.680496
Terpene	(E)-Ocimene	0.250275	0.871271	1.98291e-06	NA	NA	NA
	Alloocimene	0.114078	0.347188	0.0264525	NA	NA	NA
	Squalene	0.0086494	0.00154799	1	0.0257608	0.0280486	0.637076
B	H. charithonia	Male genitals			Female genitals
Class	Compound	Estimate	R²	FDR p-value	Estimate	R²	FDR p-value
	(Z)-9-Octadecen-1-ol	0.0902057	0.294607	0.0407729	0.126199	0.291366	0.067205
	1-Octadecanol	0.0766866	0.287583	0.0412943	0.112119	0.368813	0.0412943
	1-Icosanol	0.125255	0.376666	0.0181496	0.138099	0.53083	0.0101916
	1-Docosanol	0.0999546	0.422414	0.0101916	0.10207	0.35264	0.0427075
Alkane	Henicosane	0.0823474	0.262715	0.0437792	0.16872	0.65232	0.00308777
	Tricosane	0.0787548	0.273968	0.0427075	0.236862	0.865913	1.73772e-05
	Pentacosane	0.0681635	0.242473	0.0530624	0.201714	0.825113	5.69565e-05
	Heptacosane	0.0522209	0.153025	0.147247	0.157474	0.695465	0.00148644
	Nonacosane	0.0592053	0.177586	0.111948	0.188888	0.808787	7.15299e-05
	Hentriacontane	0.0274146	0.0384146	0.519086	0.118174	0.345538	0.0437739
Alkene	(Z)-9-Tricosene	0.0992988	0.353486	0.0213149	0.165301	0.602167	0.00413234
	Pentacosene	0.131805	0.432332	0.00999031	0.10223	0.261351	0.0877137
	Heptacosene	0.0887535	0.31661	0.0330022	0.14723	0.394792	0.0365749
	Hentriacontene	0.0823928	0.299195	0.0395576	0.150459	0.464772	0.0181496
Branched alkane	11-Methyltricosane	0.111284	0.368331	0.0181496	0.127213	0.511352	0.012316
	11-Methylheptacosane	0.103154	0.374169	0.0181496	0.0591517	0.0749591	0.4355
	5-Methylheptacosane	0.080739	0.284351	0.0412943	0.0974718	0.352193	0.0427075
	Unknown branched alkane (RI 2859.4)	0.0509844	0.122362	0.193682	0.062963	0.142716	0.233002
	11-Methylnonacosane	0.106739	0.372603	0.0181496	0.1109	0.337769	0.0443022
	5-Methylnonacosane	0.11011	0.456158	0.00709273	0.145716	0.640664	0.0032656
	Unknown branched alkane (RI 2980.1)	0.0438247	0.0964143	0.262626	0.0501815	0.0483911	0.531291
Ester	Octenyl octenoate	0.0776063	0.245349	0.0521381	NA	NA	NA
	Ethyl (Z,Z,Z)-9,12,15-Octadecatrienoate	0.0764813	0.274115	0.0427075	0.0834952	0.172898	0.187524
	Ethyl oleate	0.0508243	0.128447	0.187524	NA	NA	NA
	Oleyl acetate	0.099295	0.278745	0.0427075	0.193573	0.619079	0.00413234
	Octadecyl acetate	0.0417344	0.0543193	0.43561	0.0582158	0.105086	0.324422
	(Z)-3-Hexenyl hexadecanoate	0.163131	0.492473	0.00413234	NA	NA	NA
	Icosyl acetate	0.0616709	0.138118	0.173483	0.11448	0.217092	0.132524
	(Z)-3-Hexenyl octadecenoate	0.104478	0.28689	0.0412943	NA	NA	NA
	Hexyl octadecenoate	0.107011	0.349061	0.0218177	0.0333333	0.04	0.57211
Ether	2-Hexadecyl-5-nonyltetrahydrofuran	0.0492084	0.125255	0.189335	0.0960954	0.347911	0.0437157
Fatty acid	Palmitic acid	0.101951	0.337186	0.0251239	0.106562	0.335974	0.0443022
	(Z,Z)-9,12-Octadecadienoic acid	0.0511657	0.135269	0.177092	-0.00730861	0.00142811	1
	Stearic acid	0.0715699	0.239804	0.0538698	0.074415	0.191569	0.163599
Nitrogen	Octadecadienoyl ethanolamide	0.0706314	0.157939	0.140428	0.00493602	0.000471561	1
	(Z)-9-Octadecenamide	-0.0176698	0.0137255	0.738595	0.0415139	0.0553396	0.507281
	(Z)-13-Docosenamide	-0.0362739	0.0505097	0.448437	-0.0555556	0.111111	0.309072
Phenol	a-Tocopherol	0.0251138	0.0318785	0.555346	0.0338739	0.0278207	0.662918
	b-Tocopherol	0.0719253	0.21461	0.0732566	0.15544	0.343237	0.0437792
	c-Tocopherol	0.0298681	0.0483005	0.457364	0.0298592	0.0213683	0.718363
Plant	(Z)-3-Hexenyl tiglate	0.0628204	0.184131	0.104492	NA	NA	NA
	Neophytadiene	0.0853989	0.20708	0.0795688	NA	NA	NA
	Benzyl salicylate	0.134773	0.489758	0.00413234	0.079598	0.158182	0.201767
	(E)-Phytol	-0.0397925	0.0713141	0.350591	-0.0555556	0.111111	0.309072
Sterol	Cholesta-3,5-diene	0.00358404	0.000643018	1	0.00857929	0.00167692	1
	(3b)-Cholest-5-en-3-ol	NA	NA	NA	0.071615	0.168044	0.189335
	Cholesterol	0.00521136	0.00108133	1	-0.012142	0.0040523	0.970024
Terpene	Squalene	0.00143692	9.54335e-05	1	0.0516604	0.0481055	0.531291
Unknown	Unknown m-z 83-107-168	0.038271	0.0508514	0.448437	NA	NA	NA
